# Supplementary material for: Semirandom DNA adducts regulate a filamentous defense-associated reverse transcriptase
Source: Nat Struct Mol Biol. 2026 Jun 10;33(6):953–61. doi: 10.1038/s41594-026-01813-8 (PMC13275509; doi:10.1038/s41594-026-01813-8)
Supplement: Supplementary file 3 — Numerical source data for Fig. 1b. [file 41594_2026_1813_MOESM3_ESM.xlsx]

## Sheet: Fig. 1b
	log10-fold defence
phage	rep1	rep2	rep3
Bas60	0	0	0
Bas62	5	5	5
Bas54	6	2	4
Bas58	2	4	4
Bas63	0	1	0
T5	5	2	1
Bas30	4	4	2
Bas44	2	3	5
Bas45	4	5	5
T2	3	4	5
T4	4	3	5
Bas46	2	3	4
Bas24	3	1	5
Bas22	3	4	5
Bas20	4	4	4
Bas19	2	5	3
Bas69	4	4	4
Bas18	0	0	0
Bas16	0	0	0
Bas17	0	0	0
Bas68	0	0	0
Bas66	0	0	0
T7	0	0	0
