# Supplementary material for: Semirandom DNA adducts regulate a filamentous defense-associated reverse transcriptase
Source: Nat Struct Mol Biol. 2026 Jun 10;33(6):953–61. doi: 10.1038/s41594-026-01813-8 (PMC13275509; doi:10.1038/s41594-026-01813-8)
Supplement: Supplementary file 4 — Numerical source data for Fig. 2f,g. [file 41594_2026_1813_MOESM4_ESM.xlsx]

## Sheet: Fig.2f
	dA			dC			dG			dT
	rep1	rep2	rep3	rep1	rep2	rep3	rep1	rep2	rep3	rep1	rep2	rep3
DRT1 WT	0.0997113	0.0138701	0.0286932	0.00211957	0.00070652	0.0008125	0.0105816	0.00181341	0.00348733	0.00607283	0.00520528	0.00666926
DRT1 RT KO	0.00073179	0.00028931	0.00015317	0.00137772	0.00074185	0.00049457	0.00105616	0.00065761	0.00055797	0.0007591	0.00420218	0.00420218
DRT1 Nit KO	0.0645851	0.0244726	0.017478	0.00151903	0.00233153	0.00187229	0.00478263	0.00406523	0.00310871	0.00734703	0.00664215	0.00615416
AbiP2	0.0111301	0.00211029	0.00125937	0.00533426	0.00127174	0.00095381	0.00273008	0.00073732	0.00067754	0.00433773	0.00458173	0.00471728

## Sheet: Fig. 2g
	dA			dC			dG			dT
	rep1	rep2	rep3	rep1	rep2	rep3	rep1	rep2	rep3	rep1	rep2	rep3
DRT1 WT	1.09878	0.991309	0.90991	0.0346904	0.0435219	0.0352556	0.252284	0.267329	0.229566	0.0925835	0.116549	0.0955114
DRT1 RT KO	0.00323351	0.00088496	0.00093602	0.00395654	0.00127174	0.0013424	0.00280979	0.00087682	0.00101631	0.0020062	0.00439195	0.00515106
DRT1 Nit KO	1.14272	0.846057	0.821448	0.0431687	0.0347257	0.0331713	0.294052	0.223767	0.217012	0.108416	0.0874324	0.0845044
AbiP2	0.530891	0.724374	0.519132	0.159675	0.163666	0.166033	0.149039	0.173609	0.143818	0.101557	0.103075	0.11636
