# Supplementary material for: Semirandom DNA adducts regulate a filamentous defense-associated reverse transcriptase
Source: Nat Struct Mol Biol. 2026 Jun 10;33(6):953–61. doi: 10.1038/s41594-026-01813-8 (PMC13275509; doi:10.1038/s41594-026-01813-8)
Supplement: Supplementary file 6 — Numerical source data for Fig. 4f. [file 41594_2026_1813_MOESM6_ESM.xlsx]

## Sheet: Fig.4f
		log10-fold change in defence
		T4	T5	Bas20	Bas24	Bas30	Bas54	Bas58	Average
	WT	0	0	0	0	0	0	0	0
	K90G, K92E	-1.33333	-2.33333	-3	-2	-2	-2.33333	-2.33333	-2.19048
	R582D, K608E	-1	-2	-0.333333	-0.666667	-2.33333	-1.66667	-1	-1.28571
	K791E	-3.33333	-2	-4.33333	-2	-2	-2.33333	-3.33333	-2.7619
	I1212A, E1214K	-0.666667	-0.333333	-0.333333	0	-0.666667	-1.33333	-0.666667	-0.571429
	K1213E	-0.666667	0	-0.333333	-0.333333	-0.666667	-0.666667	0	-0.380952
	K1213E, E1214K	0.333333	1	-0.333333	0	0	-1.33333	-0.666667	-0.142857
	E1214K	-0.333333	-1	-0.333333	-0.333333	-0.666667	-1	-0.666667	-0.619048
	K1217E	-0.333333	-2	0	-0.666667	-1.66667	-3	-2	-1.38095
	K1219A	-4	-4	-4.33333	-4.33333	-4.33333	-4.33333	-4.33333	-4.2381
	A1223F	-4.33333	-3.66667	-4.33333	0.666667	-4.33333	-4.33333	-4.33333	-3.52381
	R1227A	-2.66667	-1.33333	-0.333333	-0.333333	-0.666667	-3	-2.33333	-1.52381
	∆C8	-4.33333	-3	-4.66667	-4.66667	-3	-2.33333	-3.33333	-3.61905
	∆C12	-4.33333	-3	-4.66667	-4.66667	-3	-2.33333	-3.33333	-3.61905
	I200A, I792A	-0.666667	-1.33333	-0.666667	-1	-1.66667	-0.666667	-0.333333	-0.904762
	I309A	-1	-3	-1.33333	-1.66667	-2.66667	-1.33333	-1.33333	-1.7619
	E333R	-2.66667	-3	-4.33333	-4	-2.33333	-2	-3.33333	-3.09524
	R699A	-4	-0.666667	-1.33333	-0.333333	-1	-1.66667	-0.666667	-1.38095
	S967A	-0.333333	-0.333333	-0.333333	-0.333333	-1.33333	-1	0.333333	-0.476191
