# Supplementary material for: Semirandom DNA adducts regulate a filamentous defense-associated reverse transcriptase
Source: Nat Struct Mol Biol. 2026 Jun 10;33(6):953–61. doi: 10.1038/s41594-026-01813-8 (PMC13275509; doi:10.1038/s41594-026-01813-8)
Supplement: Supplementary file 7 — Numerical source data for Fig. 5a,b,c. [file 41594_2026_1813_MOESM7_ESM.xlsx]

## Sheet: Fig. 5a
	A-rich reads in unmapped (%)
	DRT1 WT no phage	DRT1 WT T4 infected	DRT1 RTKO no phage	DRT1 RTKO T4 infected	purified DRT1 WT	purified DRT1 WT dNTP-reacted
rep1	0.00197732	0.00239042	0.00272078	0.00189376	0.00119535	14.5814
rep2	0.0012331	0.00361819	0.00124333	0.00447703	0.00539827	13.8589
rep3	0.00191135	0.0245277	0.00100019	0.00204109	0.00291251	10.026

## Sheet: Fig. 5b
	T-rich reads in unmapped (%)
	DRT1 WT no phage	DRT1 WT T4 infected	DRT1 RTKO no phage	DRT1 RTKO T4 infected	purified DRT1 WT	purified DRT1 WT dNTP-reacted
rep1	0.000329553	0.000170745	0.000160046	0.00012625	0.00119535	0.000154458
rep2	0.0017523	0.00340536	0.00575858	0.0011086	0.00641044	0.000274505
rep3	0.00213621	0.00635904	0.0026159	0.00623068	0.000852442	0.000407624

## Sheet: Fig.5c
	cDIP-seq versus nucleoside digest
		cDIP-seq			nucleoside digest
		rep1	rep2	rep3	rep1	rep2	rep3
	dA	81.0948	75.5447	75.4853	74.3254	69.874	71.6327
	dC	2.21394	1.34703	1.48158	2.34658	3.06771	2.7755
	dG	12.5154	19.2914	19.1293	17.0654	18.8431	18.0726
	dT	4.17584	3.81664	3.90368	6.26267	8.21517	7.51915
