# Supplementary material for: Semirandom DNA adducts regulate a filamentous defense-associated reverse transcriptase
Source: Nat Struct Mol Biol. 2026 Jun 10;33(6):953–61. doi: 10.1038/s41594-026-01813-8 (PMC13275509; doi:10.1038/s41594-026-01813-8)
Supplement: Supplementary file 10 — Numerical source data for Extended Data Fig. 1a,b,c. [file 41594_2026_1813_MOESM10_ESM.xlsx]

## Sheet: ED Fig. 1a
	empty plasmid														WT DRT1
		OD 600														OD 600
	Time (h)	MOI = 0			MOI = 0.1			MOI = 1			MOI = 10				Time (h)	MOI = 0			MOI = 0.1			MOI = 1			MOI = 10
		rep1	rep2	rep3	rep1	rep2	rep3	rep1	rep2	rep3	rep1	rep2	rep3			rep1	rep2	rep3	rep1	rep2	rep3	rep1	rep2	rep3	rep1	rep2	rep3
	0.0833333	0.022	0.0216667	0.0186667	0.0196667	0.0206667	0.0196667	0.0203333	0.0206667	0.019	0.0263333	0.026	0.0253333		0.0833333	0.0213333	0.0236667	0.021	0.021	0.0236667	0.0223333	0.0213333	0.024	0.0216667	0.0243333	0.0253333	0.0276667
	0.166667	0.024	0.0226667	0.0196667	0.0216667	0.0206667	0.0193333	0.0223333	0.021	0.0196667	0.0273333	0.0263333	0.0256667		0.166667	0.022	0.0236667	0.022	0.0226667	0.0226667	0.022	0.023	0.024	0.0213333	0.0256667	0.0256667	0.0276667
	0.25	0.027	0.025	0.0216667	0.024	0.0226667	0.0213333	0.025	0.023	0.0213333	0.0293333	0.028	0.027		0.25	0.025	0.025	0.0236667	0.0256667	0.0233333	0.0236667	0.026	0.025	0.0223333	0.0283333	0.0266667	0.029
	0.333333	0.0303333	0.0283333	0.025	0.0276667	0.0256667	0.0236667	0.0283333	0.0253333	0.0236667	0.032	0.0303333	0.0293333		0.333333	0.0283333	0.0276667	0.0263333	0.0296667	0.026	0.0263333	0.03	0.0266667	0.0243333	0.0316667	0.0283333	0.031
	0.416667	0.0343333	0.033	0.029	0.0323333	0.0296667	0.0273333	0.032	0.029	0.0266667	0.0353333	0.034	0.033		0.416667	0.0333333	0.0313333	0.03	0.0353333	0.0296667	0.0293333	0.0353333	0.03	0.0273333	0.036	0.0306667	0.0333333
	0.5	0.0396667	0.038	0.0343333	0.037	0.034	0.032	0.037	0.033	0.031	0.0396667	0.038	0.0366667		0.5	0.0383333	0.036	0.035	0.041	0.0343333	0.0336667	0.0406667	0.0336667	0.0306667	0.0406667	0.0333333	0.037
	0.583333	0.0456667	0.0433333	0.0406667	0.043	0.039	0.037	0.0426667	0.0376667	0.0363333	0.0443333	0.0416667	0.0406667		0.583333	0.044	0.0423333	0.0403333	0.048	0.039	0.0386667	0.047	0.0383333	0.035	0.045	0.037	0.04
	0.666667	0.052	0.0496667	0.0486667	0.0493333	0.045	0.043	0.0486667	0.0433333	0.042	0.0463333	0.0463333	0.0446667		0.666667	0.0496667	0.049	0.0473333	0.054	0.0446667	0.0443333	0.0526667	0.0433333	0.04	0.0496667	0.0403333	0.044
	0.75	0.06	0.0576667	0.0586667	0.057	0.0516667	0.051	0.0556667	0.0496667	0.0483333	0.0496667	0.0483333	0.0473333		0.75	0.0566667	0.0566667	0.0563333	0.0613333	0.0513333	0.0506667	0.0603333	0.0496667	0.0466667	0.0543333	0.044	0.0486667
	0.833333	0.0703333	0.067	0.0706667	0.0666667	0.0596667	0.0596667	0.0613333	0.055	0.0543333	0.0516667	0.05	0.05		0.833333	0.0646667	0.066	0.067	0.0703333	0.0586667	0.059	0.0686667	0.0563333	0.054	0.06	0.0486667	0.054
	0.916667	0.0823333	0.0783333	0.085	0.076	0.0683333	0.0686667	0.0666667	0.0593333	0.06	0.055	0.052	0.052		0.916667	0.0743333	0.0756667	0.0793333	0.0803333	0.0676667	0.068	0.0786667	0.0646667	0.0623333	0.066	0.0536667	0.06
	1	0.0966667	0.091	0.102	0.0876667	0.077	0.079	0.073	0.0636667	0.0656667	0.0586667	0.056	0.0563333		1	0.0856667	0.087	0.0916667	0.0926667	0.0783333	0.0793333	0.09	0.075	0.0723333	0.0716667	0.0596667	0.067
	1.08333	0.115333	0.106667	0.121667	0.101	0.087	0.0896667	0.0793333	0.0703333	0.0723333	0.0646667	0.0606667	0.062		1.08333	0.0976667	0.101333	0.107333	0.107667	0.0896667	0.0913333	0.103333	0.086	0.0836667	0.076	0.0666667	0.073
	1.16667	0.140667	0.126	0.146	0.11	0.099	0.102	0.0763333	0.0776667	0.0783333	0.0673333	0.066	0.0676667		1.16667	0.113	0.119333	0.124667	0.126333	0.104667	0.105667	0.119667	0.1	0.0963333	0.0803333	0.075	0.0803333
	1.25	0.163667	0.147667	0.173	0.117667	0.109667	0.114333	0.0703333	0.08	0.0753333	0.068	0.0713333	0.066		1.25	0.132667	0.139667	0.145333	0.149333	0.121667	0.123333	0.14	0.116333	0.112	0.085	0.0843333	0.0883333
	1.33333	0.193667	0.172667	0.204	0.127333	0.114	0.124	0.0676667	0.0806667	0.0593333	0.0706667	0.077	0.0503333		1.33333	0.151333	0.164667	0.168	0.174333	0.141667	0.144333	0.164333	0.136333	0.129667	0.0883333	0.0953333	0.098
	1.41667	0.213667	0.200667	0.238333	0.133	0.122	0.134	0.0663333	0.0843333	0.047	0.0723333	0.082	0.0393333		1.41667	0.175	0.192	0.192667	0.2	0.164	0.166667	0.188667	0.16	0.149333	0.0916667	0.106667	0.108667
	1.5	0.231667	0.237	0.283333	0.136333	0.131	0.145333	0.0643333	0.085	0.0383333	0.0743333	0.0863333	0.032		1.5	0.199	0.221	0.219667	0.227333	0.187667	0.190667	0.213667	0.184667	0.169667	0.0933333	0.119333	0.115667
	1.58333	0.251	0.283667	0.329667	0.136	0.139	0.156333	0.0606667	0.0823333	0.033	0.0753333	0.0903333	0.0266667		1.58333	0.22	0.256333	0.254667	0.253667	0.218	0.221	0.237333	0.214667	0.191	0.091	0.134	0.116333
	1.66667	0.27	0.331333	0.381333	0.134333	0.140333	0.165667	0.0553333	0.0743333	0.0286667	0.0723333	0.0916667	0.022		1.66667	0.243	0.291	0.297667	0.278	0.25	0.253667	0.259333	0.248333	0.211	0.0863333	0.145667	0.111667
	1.75	0.290333	0.375	0.425667	0.134	0.134333	0.171	0.0513333	0.0653333	0.0243333	0.0683333	0.0916667	0.0186667		1.75	0.267333	0.328667	0.349	0.303333	0.287333	0.292333	0.279	0.287	0.235667	0.0766667	0.156333	0.104
	1.83333	0.307667	0.396667	0.461333	0.135	0.126667	0.171333	0.0483333	0.0566667	0.0196667	0.0633333	0.089	0.017		1.83333	0.290667	0.361333	0.406	0.335667	0.331667	0.333333	0.300333	0.331667	0.264333	0.0653333	0.164	0.095
	1.91667	0.321	0.41	0.485667	0.138333	0.126	0.172	0.0456667	0.0493333	0.0166667	0.0566667	0.0836667	0.016		1.91667	0.319	0.399667	0.461333	0.363333	0.375333	0.376667	0.321	0.377667	0.292333	0.056	0.169333	0.0846667
	2	0.33	0.420333	0.513333	0.140667	0.131333	0.178667	0.0433333	0.0436667	0.014	0.051	0.0766667	0.0156667		2	0.340333	0.448333	0.509667	0.392333	0.418	0.420333	0.341333	0.418333	0.319	0.0493333	0.169667	0.076
	2.08333	0.338	0.422333	0.537333	0.142333	0.134333	0.184333	0.0396667	0.0396667	0.013	0.0446667	0.0693333	0.015		2.08333	0.364	0.494333	0.542667	0.417333	0.448667	0.462	0.354	0.445333	0.344667	0.0423333	0.166	0.0673333
	2.16667	0.348667	0.414667	0.571	0.145	0.137333	0.186	0.036	0.036	0.0123333	0.0386667	0.062	0.015		2.16667	0.386667	0.528667	0.574333	0.444	0.467	0.497333	0.37	0.454667	0.362667	0.0346667	0.167333	0.0573333
	2.25	0.362	0.407	0.597	0.148333	0.138667	0.186667	0.0333333	0.033	0.012	0.034	0.0543333	0.0146667		2.25	0.409667	0.555	0.601667	0.462667	0.487667	0.522	0.380667	0.455	0.363667	0.0266667	0.160667	0.045
	2.33333	0.372667	0.399	0.632333	0.152	0.142	0.19	0.0306667	0.03	0.012	0.03	0.0476667	0.015		2.33333	0.430333	0.577333	0.633	0.476	0.505333	0.538	0.382667	0.449333	0.348333	0.0203333	0.142667	0.0316667
	2.41667	0.390667	0.395333	0.656333	0.156	0.144333	0.194333	0.0283333	0.0283333	0.0116667	0.0266667	0.0423333	0.0146667		2.41667	0.451	0.594333	0.659667	0.483333	0.523	0.545	0.372667	0.444667	0.329	0.0166667	0.118333	0.0216667
	2.5	0.397	0.392	0.679	0.157333	0.141	0.197	0.0256667	0.0253333	0.0116667	0.0243333	0.0386667	0.0146667		2.5	0.465	0.606333	0.690667	0.488667	0.541667	0.540333	0.359333	0.439667	0.315333	0.0153333	0.0943333	0.018
	2.58333	0.407667	0.396333	0.698667	0.156333	0.138333	0.2	0.0233333	0.0233333	0.0116667	0.0226667	0.0346667	0.0146667		2.58333	0.481667	0.62	0.731333	0.481	0.547333	0.548667	0.346	0.435333	0.305667	0.0146667	0.076	0.0163333
	2.66667	0.422667	0.398333	0.702	0.154667	0.135667	0.205333	0.022	0.0213333	0.0116667	0.0216667	0.032	0.0143333		2.66667	0.486667	0.629667	0.773667	0.466333	0.551	0.561	0.33	0.431667	0.293667	0.0146667	0.0506667	0.0156667
	2.75	0.433	0.403667	0.689333	0.153333	0.127667	0.206667	0.0203333	0.0193333	0.012	0.0203333	0.0296667	0.0143333		2.75	0.495667	0.624	0.806667	0.463	0.547667	0.568333	0.314667	0.419	0.28	0.0146667	0.0283333	0.0153333
	2.83333	0.460333	0.416333	0.673667	0.149667	0.120667	0.206667	0.0183333	0.0176667	0.0116667	0.0196667	0.0283333	0.014		2.83333	0.493333	0.625333	0.827	0.471	0.545667	0.571333	0.298667	0.415	0.270333	0.0143333	0.0243333	0.015
	2.91667	0.469667	0.426667	0.667667	0.150333	0.111	0.205667	0.0176667	0.0166667	0.012	0.0196667	0.0266667	0.0143333		2.91667	0.491	0.615667	0.834333	0.49	0.551	0.57	0.290667	0.405333	0.256333	0.0143333	0.022	0.015
	3	0.471	0.441667	0.641	0.151667	0.1	0.205333	0.017	0.0153333	0.012	0.019	0.0256667	0.0136667		3	0.506333	0.603333	0.833667	0.504667	0.559667	0.554333	0.279333	0.399667	0.228	0.015	0.0206667	0.0146667
	3.08333	0.471667	0.451667	0.632333	0.148667	0.0863333	0.202	0.0163333	0.0146667	0.012	0.0186667	0.0246667	0.0136667		3.08333	0.506667	0.596	0.836667	0.510333	0.570667	0.545	0.258667	0.394667	0.216	0.015	0.0193333	0.0146667
	3.16667	0.47	0.454	0.636	0.15	0.0773333	0.204667	0.0163333	0.014	0.012	0.0183333	0.0233333	0.0136667		3.16667	0.502	0.588333	0.836667	0.510667	0.582667	0.538333	0.253667	0.388333	0.199667	0.015	0.0186667	0.0143333
	3.25	0.475	0.457	0.627667	0.155667	0.063	0.204333	0.0156667	0.0136667	0.0116667	0.0186667	0.0226667	0.0136667		3.25	0.506333	0.590333	0.840333	0.518	0.594333	0.528333	0.253	0.389333	0.16	0.015	0.018	0.0136667
	3.33333	0.517	0.46	0.616667	0.152333	0.0543333	0.201667	0.0153333	0.013	0.0113333	0.018	0.022	0.0136667		3.33333	0.511333	0.582333	0.839333	0.521667	0.599667	0.517667	0.250333	0.387	0.118	0.015	0.0173333	0.0136667
	3.41667	0.561667	0.466333	0.604667	0.155333	0.049	0.196667	0.0156667	0.0123333	0.0113333	0.018	0.021	0.0133333		3.41667	0.519667	0.574667	0.833	0.524333	0.606333	0.502333	0.249333	0.389333	0.0786667	0.015	0.017	0.0136667
	3.5	0.558667	0.48	0.596333	0.155	0.047	0.191	0.0156667	0.0123333	0.0113333	0.018	0.0206667	0.013		3.5	0.544667	0.569667	0.817667	0.53	0.612	0.487	0.249333	0.389	0.0653333	0.0146667	0.0163333	0.0136667
	3.58333	0.567667	0.512	0.614	0.157333	0.0443333	0.182667	0.0153333	0.0123333	0.0113333	0.0176667	0.0203333	0.0133333		3.58333	0.554	0.560667	0.811	0.537	0.619	0.47	0.250333	0.397667	0.056	0.015	0.016	0.0136667
	3.66667	0.576333	0.539	0.653	0.16	0.0433333	0.176	0.0156667	0.0123333	0.0113333	0.018	0.0196667	0.0133333		3.66667	0.554	0.564667	0.805667	0.543	0.634	0.453667	0.251333	0.396	0.045	0.0143333	0.0156667	0.0133333
	3.75	0.582667	0.537	0.648333	0.161333	0.0416667	0.172667	0.016	0.012	0.0113333	0.0176667	0.0193333	0.0133333		3.75	0.568	0.580667	0.801333	0.553	0.647333	0.440667	0.253	0.407333	0.0343333	0.0143333	0.0153333	0.0133333
	3.83333	0.566	0.544	0.628667	0.164	0.0396667	0.165667	0.0156667	0.0113333	0.0113333	0.0176667	0.0186667	0.0133333		3.83333	0.577	0.582	0.813	0.561667	0.653333	0.432	0.254	0.42	0.0316667	0.015	0.0153333	0.013
	3.91667	0.550667	0.554333	0.616333	0.163333	0.039	0.159333	0.0156667	0.0116667	0.0113333	0.0176667	0.0183333	0.0133333		3.91667	0.579667	0.574667	0.847667	0.569333	0.663667	0.442	0.252333	0.395	0.0296667	0.015	0.015	0.0133333
	4	0.567333	0.536333	0.619	0.164	0.0386667	0.156667	0.0156667	0.0123333	0.0113333	0.0173333	0.0176667	0.0133333		4	0.579	0.567	0.874	0.579333	0.673667	0.452333	0.253333	0.452333	0.0286667	0.0146667	0.0146667	0.013
	4.08333	0.586333	0.525667	0.621333	0.164	0.0376667	0.15	0.0156667	0.011	0.0113333	0.0173333	0.0173333	0.0133333		4.08333	0.580667	0.562667	0.881	0.582	0.686	0.446	0.252667	0.396667	0.027	0.0146667	0.0143333	0.0133333
	4.16667	0.603333	0.532	0.617	0.166	0.0376667	0.141667	0.0153333	0.012	0.0113333	0.0173333	0.017	0.0133333		4.16667	0.593667	0.564667	0.888	0.590667	0.697667	0.464333	0.253333	0.426	0.0256667	0.015	0.0143333	0.0133333
	4.25	0.607667	0.551	0.627667	0.166	0.0366667	0.134333	0.0156667	0.0133333	0.0113333	0.0173333	0.017	0.013		4.25	0.599667	0.57	0.877	0.593667	0.712333	0.437	0.252333	0.404333	0.0246667	0.015	0.014	0.013
	4.33333	0.617333	0.565667	0.641333	0.168	0.0363333	0.123	0.015	0.0136667	0.0113333	0.0166667	0.0163333	0.0133333		4.33333	0.607333	0.57	0.886	0.598333	0.724333	0.443	0.252	0.416667	0.024	0.015	0.0136667	0.013
	4.41667	0.624	0.572	0.645667	0.169667	0.0353333	0.118	0.0153333	0.0133333	0.0113333	0.0163333	0.016	0.0133333		4.41667	0.612333	0.576333	0.882333	0.603	0.738	0.452667	0.251667	0.413	0.024	0.015	0.014	0.013
	4.5	0.629333	0.584	0.651	0.169	0.0346667	0.112667	0.015	0.0133333	0.0113333	0.016	0.016	0.0133333		4.5	0.619667	0.581667	0.885	0.608333	0.747	0.451333	0.252667	0.414	0.0233333	0.015	0.0136667	0.013
	4.58333	0.640667	0.590667	0.651667	0.171333	0.034	0.107	0.0146667	0.0133333	0.0113333	0.0163333	0.0156667	0.0133333		4.58333	0.632667	0.591333	0.884667	0.618	0.751	0.458667	0.253333	0.402667	0.023	0.015	0.0136667	0.013
	4.66667	0.646667	0.601	0.654667	0.169333	0.033	0.0996667	0.0143333	0.013	0.0113333	0.016	0.015	0.0133333		4.66667	0.640333	0.594667	0.884667	0.622333	0.755	0.447333	0.254333	0.403	0.0226667	0.015	0.0136667	0.013
	4.75	0.656	0.607333	0.651	0.170667	0.033	0.0993333	0.0143333	0.0133333	0.0113333	0.0156667	0.015	0.013		4.75	0.652	0.603	0.878333	0.626333	0.771667	0.478	0.254	0.403	0.0223333	0.015	0.0136667	0.013
	4.83333	0.668667	0.617	0.657333	0.172667	0.0323333	0.0933333	0.0136667	0.013	0.0113333	0.0156667	0.015	0.013		4.83333	0.668667	0.614667	0.877667	0.629667	0.774667	0.452	0.254	0.397333	0.0226667	0.015	0.0136667	0.013
	4.91667	0.679	0.630667	0.659333	0.173333	0.0316667	0.091	0.014	0.0126667	0.0113333	0.0156667	0.0146667	0.0126667		4.91667	0.678333	0.624333	0.87	0.636667	0.774333	0.477667	0.256	0.400333	0.022	0.0156667	0.0136667	0.013
	5	0.694	0.634	0.670333	0.175667	0.0306667	0.09	0.0136667	0.013	0.0113333	0.0153333	0.0143333	0.0126667		5	0.693333	0.633	0.882667	0.648333	0.772333	0.449	0.258333	0.395333	0.0226667	0.0156667	0.0136667	0.013
	5.08333	0.703	0.648333	0.672	0.175667	0.03	0.0913333	0.0133333	0.013	0.0113333	0.0153333	0.0143333	0.0126667		5.08333	0.702	0.643	0.873667	0.652667	0.778	0.465	0.259	0.380333	0.0223333	0.016	0.0136667	0.0133333
	5.16667	0.721667	0.663	0.679333	0.176	0.0296667	0.0903333	0.013	0.013	0.011	0.015	0.0143333	0.0126667		5.16667	0.721667	0.652	0.865667	0.661333	0.770333	0.476333	0.262	0.372667	0.0216667	0.0163333	0.014	0.0136667
	5.25	0.731	0.674667	0.683	0.173	0.0286667	0.087	0.013	0.013	0.011	0.0153333	0.0136667	0.0123333		5.25	0.732	0.665667	0.857333	0.661	0.770667	0.459	0.261333	0.364	0.0213333	0.017	0.014	0.0136667
	5.33333	0.743333	0.684333	0.693	0.166667	0.0283333	0.0856667	0.013	0.013	0.011	0.015	0.0136667	0.0126667		5.33333	0.747	0.673	0.863	0.671	0.764	0.457	0.262	0.351333	0.0206667	0.018	0.014	0.014
	5.41667	0.758	0.696667	0.706	0.163667	0.028	0.0843333	0.013	0.013	0.011	0.015	0.0136667	0.0123333		5.41667	0.762333	0.687333	0.862	0.682	0.775667	0.472	0.264333	0.347	0.0206667	0.0183333	0.014	0.0143333
	5.5	0.768667	0.706333	0.712333	0.157	0.0273333	0.0843333	0.013	0.0133333	0.0113333	0.015	0.0136667	0.0123333		5.5	0.774	0.7	0.860667	0.689667	0.767667	0.466667	0.265667	0.334333	0.021	0.0193333	0.014	0.0146667
	5.58333	0.778333	0.721667	0.724667	0.154667	0.027	0.0883333	0.0126667	0.0133333	0.0113333	0.015	0.0136667	0.0123333		5.58333	0.786333	0.725	0.871667	0.693667	0.766667	0.476667	0.266333	0.335	0.021	0.0206667	0.0143333	0.015
	5.66667	0.790333	0.730667	0.732667	0.154333	0.0263333	0.0833333	0.0126667	0.013	0.0113333	0.015	0.0133333	0.0123333		5.66667	0.803	0.732333	0.87	0.700333	0.777667	0.48	0.268	0.315	0.021	0.0223333	0.0143333	0.0156667
	5.75	0.801667	0.744333	0.743333	0.15	0.026	0.087	0.0123333	0.0133333	0.0113333	0.015	0.013	0.0123333		5.75	0.818333	0.753	0.879	0.709667	0.768	0.475	0.269333	0.303333	0.021	0.024	0.015	0.0163333
	5.83333	0.808333	0.753667	0.751667	0.140667	0.0253333	0.0876667	0.0123333	0.0133333	0.0116667	0.015	0.013	0.0123333		5.83333	0.829	0.757333	0.886	0.718	0.758333	0.478667	0.271333	0.277667	0.0213333	0.0256667	0.0153333	0.017
	5.91667	0.824	0.766333	0.762333	0.137	0.0246667	0.0866667	0.0123333	0.0133333	0.0116667	0.015	0.013	0.0123333		5.91667	0.841667	0.776	0.897333	0.721333	0.760333	0.473	0.271333	0.267	0.0223333	0.0283333	0.016	0.0183333
	6	0.835	0.776333	0.775333	0.134333	0.0243333	0.0833333	0.0123333	0.0133333	0.0116667	0.015	0.013	0.0123333		6	0.856333	0.799333	0.903667	0.723667	0.768	0.475333	0.274	0.28	0.023	0.031	0.0166667	0.0196667

## Sheet: ED Fig. 1b
		pfu per initial infections
		empty vector		DRT1
	Time post infection (min)	rep1	rep2	rep1	rep2
	15	0	0	0	0
	30	9	28	1.81818	4
	45	30	24.5	2.72727	3.5
	60	49.5	34.5	1.81818	4.5
	75	35	40	0.909091	5

## Sheet: ED Fig. 1c
	CFU/mL
	empty vector		DRT1
MOI	rep1	rep2	rep1	rep2
0	760000000	880000000	840000000	1160000000
0.1	1000000000	760000000	320000000	680000000
1	160000000	160000000	200000000	200000000
5	20000000	20000000	8000000	36000000
