# Supplementary material for: Semirandom DNA adducts regulate a filamentous defense-associated reverse transcriptase
Source: Nat Struct Mol Biol. 2026 Jun 10;33(6):953–61. doi: 10.1038/s41594-026-01813-8 (PMC13275509; doi:10.1038/s41594-026-01813-8)
Supplement: Supplementary file 12 — Numerical source data for Extended Data Fig. 2a. [file 41594_2026_1813_MOESM12_ESM.xlsx]

## Sheet: ED Fig. 2a
	DRT1 WT			Cytiva SEC standards
	elution (ml)	mAU		elution (ml)	mAU
	0	0		-0.005609	0
	0.001165	-3.32075		-0.004443	0
	0.00233	-3.32432		-0.003276	0
	0.003495	-3.32291		-0.00211	0
	0.00466	-3.32256		-0.000944	0
	0.005825	-3.32169		0.000223	0
	0.00699	-3.32172		0.001389	0
	0.008155	-3.32195		0.002555	0.915709
	0.00932	-3.32274		0.003721	2.47469
	0.010485	-3.32232		0.004888	2.47388
	0.01165	-3.32191		0.006054	2.47293
	0.012815	-3.3227		0.00722	2.47283
	0.01398	-3.32311		0.008387	2.47221
	0.015145	-3.32315		0.009553	2.47194
	0.01631	-3.32419		0.010719	2.47122
	0.017474	-0.367495		0.011886	2.47056
	0.018639	5.3e-05		0.013052	2.47025
	0.019804	-0.000918		0.014218	2.47017
	0.020969	-0.000805		0.015385	2.46903
	0.022134	-4.9e-05		0.016551	2.46795
	0.023299	0.001227		0.017717	2.46665
	0.024464	0.00183		0.018884	2.46552
	0.025629	0.00381		0.02005	2.46434
	0.026794	0.003247		0.021216	2.22934
	0.027959	0.00028		0.022383	-3.95e-05
	0.029124	-0.00033		0.023549	-0.000419
	0.030289	-0.000525		0.024715	-0.000544
	0.031454	-0.003938		0.025882	-0.0005545
	0.032619	-0.004029		0.027048	-0.0012715
	0.033784	-0.000814		0.028214	-0.0016275
	0.034949	-0.003787		0.029381	-0.0007515
	0.036114	-0.004329		0.030547	-0.001205
	0.037279	-0.001235		0.031713	-0.0013205
	0.038444	-0.000482		0.03288	-0.001263
	0.039609	0.000823		0.034046	-0.0014475
	0.040774	-5e-06		0.035212	-0.0015345
	0.041939	-0.000522		0.036379	-0.001721
	0.043104	0.000212		0.037545	-0.0017
	0.044269	-0.001496		0.038711	-0.0023175
	0.045434	-0.002329		0.039878	-0.00164
	0.046599	-0.001606		0.041044	-0.00153
	0.047764	-0.00029		0.04221	-0.0017815
	0.048929	-0.000158		0.043377	-0.002928
	0.050093	-0.000305		0.044543	-0.002894
	0.051258	0.001594		0.045709	-0.0025825
	0.052423	0.00482		0.046876	-0.001736
	0.053588	0.004443		0.048042	-0.0011695
	0.054753	0.003394		0.049208	-0.0009855
	0.055918	0.00376		0.050374	-0.001073
	0.057083	0.003114		0.051541	-0.00088
	0.058248	0.004443		0.052707	-0.00134
	0.059413	0.004908		0.053873	-0.0017185
	0.060578	0.002632		0.05504	-0.00274
	0.061743	0.002677		0.056206	-0.002842
	0.062908	0.003076		0.057372	-0.002443
	0.064073	0.004045		0.058539	-0.0024955
	0.065238	0.003783		0.059705	-0.0022505
	0.066403	0.002787		0.060871	-0.001688
	0.067568	0.002744		0.062038	-0.00127
	0.068733	0.002759		0.063204	-0.000468
	0.069898	0.005069		0.06437	0.0006085
	0.071063	0.005534		0.065537	0.000816
	0.072228	0.005758		0.066703	0.000877
	0.073393	0.006804		0.067869	0.000873
	0.074558	0.006878		0.069036	9.25e-05
	0.075723	0.006761		0.070202	-0.0005395
	0.076888	0.006735		0.071368	-0.0009405
	0.078053	0.008208		0.072535	-0.0003605
	0.079218	0.00786		0.073701	-0.000113
	0.080383	0.007955		0.074867	0.0004845
	0.081548	0.008037		0.076034	0.0002845
	0.082712	0.008139		0.0772	-0.0002025
	0.083877	0.011414		0.078366	0.001005
	0.085042	0.012009		0.079533	0.00193
	0.086207	0.012156		0.080699	0.001374
	0.087372	0.012798		0.081865	0.001666
	0.088537	0.011901		0.083032	0.001305
	0.089702	0.013313		0.084198	0.001611
	0.090867	0.014243		0.085364	0.001841
	0.092032	0.01448		0.086531	0.0022865
	0.093197	0.013788		0.087697	0.0029795
	0.094362	0.014225		0.088863	0.0028075
	0.095527	0.014826		0.09003	0.002239
	0.096692	0.013893		0.091196	0.002453
	0.097857	0.011596		0.092362	0.0023105
	0.099022	0.009007		0.093529	0.0018555
	0.100187	0.008046		0.094695	0.0018415
	0.101352	0.007282		0.095861	0.0020805
	0.102517	0.006058		0.097027	0.002845
	0.103682	0.004217		0.098194	0.003012
	0.104847	0.003125		0.09936	0.003787
	0.106012	0.002105		0.100526	0.005072
	0.107177	0.001168		0.101693	0.0059915
	0.108342	0.001092		0.102859	0.0062765
	0.109507	0.000532		0.104025	0.0056305
	0.110672	-0.00122		0.105192	0.005294
	0.111837	-0.002473		0.106358	0.005822
	0.113002	-0.005352		0.107524	0.0050115
	0.114167	-0.011782		0.108691	0.0047025
	0.115332	-0.016137		0.109857	0.0055525
	0.116496	-0.019452		0.111023	0.0056475
	0.117661	-0.023895		0.11219	0.0061255
	0.118826	-0.027221		0.113356	0.0063095
	0.119991	-0.033335		0.114522	0.005845
	0.121156	-0.040846		0.115689	0.0055465
	0.122321	-0.046418		0.116855	0.004806
	0.123486	-0.052715		0.118021	0.004915
	0.124651	-0.060063		0.119188	0.0056095
	0.125816	-0.067428		0.120354	0.005131
	0.126981	-0.074797		0.12152	0.0045175
	0.128146	-0.082796		0.122687	0.004042
	0.129311	-0.089502		0.123853	0.003311
	0.130476	-0.098009		0.125019	0.002526
	0.131641	-0.107044		0.126186	0.0020355
	0.132806	-0.114301		0.127352	0.0030075
	0.133971	-0.120243		0.128518	0.003467
	0.135136	-0.126839		0.129685	0.002817
	0.136301	-0.133167		0.130851	0.001936
	0.137466	-0.140271		0.132017	0.0014435
	0.138631	-0.147884		0.133184	0.001576
	0.139796	-0.15613		0.13435	0.0022595
	0.140961	-0.164952		0.135516	0.002178
	0.142126	-0.171683		0.136683	0.002686
	0.143291	-0.175608		0.137849	0.0031315
	0.144456	-0.18347		0.139015	0.0029225
	0.145621	-0.190485		0.140182	0.0029965
	0.146786	-0.198135		0.141348	0.003951
	0.147951	-0.204482		0.142514	0.0047865
	0.149115	-0.2093		0.14368	0.006315
	0.15028	-0.211547		0.144847	0.0064965
	0.151445	-0.217328		0.146013	0.0065565
	0.15261	-0.22128		0.147179	0.006672
	0.153775	-0.225948		0.148346	0.006701
	0.15494	-0.232761		0.149512	0.006908
	0.156105	-0.235278		0.150678	0.0078615
	0.15727	-0.237595		0.151845	0.0079765
	0.158435	-0.241342		0.153011	0.008319
	0.1596	-0.243917		0.154177	0.00893
	0.160765	-0.246925		0.155344	0.00869
	0.16193	-0.251296		0.15651	0.0071705
	0.163095	-0.255574		0.157676	0.006372
	0.16426	-0.262319		0.158843	0.006752
	0.165425	-0.266098		0.160009	0.007463
	0.16659	-0.27082		0.161175	0.007758
	0.167755	-0.275521		0.162342	0.0080615
	0.16892	-0.281157		0.163508	0.0083525
	0.170085	-0.283399		0.164674	0.008409
	0.17125	-0.290098		0.165841	0.0080925
	0.172415	-0.295701		0.167007	0.0076445
	0.17358	-0.29987		0.168173	0.0071225
	0.174745	-0.307084		0.16934	0.0064215
	0.17591	-0.309876		0.170506	0.00563
	0.177075	-0.314997		0.171672	0.004563
	0.17824	-0.319595		0.172839	0.003562
	0.179405	-0.326569		0.174005	0.0033085
	0.18057	-0.329159		0.175171	0.003485
	0.181734	-0.331079		0.176338	0.0034205
	0.182899	-0.331325		0.177504	0.003302
	0.184064	-0.329653		0.17867	0.0030015
	0.185229	-0.328572		0.179837	0.002538
	0.186394	-0.32746		0.181003	0.002374
	0.187559	-0.322848		0.182169	0.003003
	0.188724	-0.318558		0.183336	0.003021
	0.189889	-0.315765		0.184502	0.002991
	0.191054	-0.309739		0.185668	0.004402
	0.192219	-0.302867		0.186834	0.005457
	0.193384	-0.293386		0.188001	0.0052355
	0.194549	-0.284372		0.189167	0.005105
	0.195714	-0.274197		0.190333	0.005038
	0.196879	-0.264661		0.1915	0.005384
	0.198044	-0.251782		0.192666	0.00563
	0.199209	-0.242004		0.193832	0.0056005
	0.200374	-0.228282		0.194999	0.0053965
	0.201539	-0.214748		0.196165	0.005171
	0.202704	-0.199574		0.197331	0.0058655
	0.203869	-0.182447		0.198498	0.006429
	0.205034	-0.167734		0.199664	0.0060645
	0.206199	-0.151185		0.20083	0.006691
	0.207364	-0.133108		0.201997	0.00686
	0.208529	-0.114618		0.203163	0.0071055
	0.209694	-0.097941		0.204329	0.0071225
	0.210859	-0.083482		0.205496	0.007571
	0.212024	-0.066575		0.206662	0.007691
	0.213189	-0.050481		0.207828	0.006991
	0.214353	-0.035609		0.208995	0.0075865
	0.215518	-0.022444		0.210161	0.009159
	0.216683	-0.01059		0.211327	0.008779
	0.217848	0.001203		0.212494	0.008906
	0.219013	0.015635		0.21366	0.009101
	0.220178	0.027528		0.214826	0.0081225
	0.221343	0.038086		0.215993	0.007093
	0.222508	0.047482		0.217159	0.0072675
	0.223673	0.055997		0.218325	0.0084825
	0.224838	0.064712		0.219492	0.0083075
	0.226003	0.073754		0.220658	0.006968
	0.227168	0.080592		0.221824	0.006869
	0.228333	0.087421		0.222991	0.0076185
	0.229498	0.093385		0.224157	0.0080465
	0.230663	0.100003		0.225323	0.009116
	0.231828	0.105931		0.22649	0.0094975
	0.232993	0.1133		0.227656	0.0096615
	0.234158	0.117511		0.228822	0.0102845
	0.235323	0.11898		0.229989	0.0104895
	0.236488	0.120163		0.231155	0.010137
	0.237653	0.123212		0.232321	0.009867
	0.238818	0.125634		0.233488	0.010148
	0.239983	0.128408		0.234654	0.010515
	0.241148	0.129494		0.23582	0.0100835
	0.242313	0.131315		0.236986	0.0106925
	0.243478	0.131939		0.238153	0.0110515
	0.244643	0.134769		0.239319	0.0103405
	0.245808	0.135622		0.240485	0.0093605
	0.246973	0.136709		0.241652	0.009962
	0.248137	0.137364		0.242818	0.0101765
	0.249302	0.138842		0.243984	0.0105925
	0.250467	0.138585		0.245151	0.010883
	0.251632	0.140148		0.246317	0.01148
	0.252797	0.141189		0.247483	0.0111515
	0.253962	0.141472		0.24865	0.0098755
	0.255127	0.14363		0.249816	0.0108975
	0.256292	0.145763		0.250982	0.0117735
	0.257457	0.149215		0.252149	0.0121365
	0.258622	0.151162		0.253315	0.0116005
	0.259787	0.15272		0.254481	0.0107605
	0.260952	0.154175		0.255648	0.0104235
	0.262117	0.154459		0.256814	0.0099935
	0.263282	0.157025		0.25798	0.0099095
	0.264447	0.161087		0.259147	0.010187
	0.265612	0.164473		0.260313	0.010173
	0.266777	0.167434		0.261479	0.0107515
	0.267942	0.169875		0.262646	0.011173
	0.269107	0.172163		0.263812	0.0106555
	0.270272	0.173518		0.264978	0.010641
	0.271437	0.1759		0.266145	0.010653
	0.272602	0.179596		0.267311	0.010721
	0.273767	0.18389		0.268477	0.011454
	0.274932	0.188234		0.269644	0.0112975
	0.276097	0.192559		0.27081	0.010457
	0.277262	0.195295		0.271976	0.0104495
	0.278427	0.197579		0.273143	0.0100615
	0.279592	0.200542		0.274309	0.009519
	0.280756	0.203566		0.275475	0.009466
	0.281921	0.205794		0.276642	0.0097965
	0.283086	0.207309		0.277808	0.010091
	0.284251	0.2094		0.278974	0.0100855
	0.285416	0.21229		0.28014	0.009599
	0.286581	0.214234		0.281307	0.0089885
	0.287746	0.216367		0.282473	0.008719
	0.288911	0.218159		0.283639	0.009137
	0.290076	0.22198		0.284806	0.0094795
	0.291241	0.22591		0.285972	0.0096985
	0.292406	0.229998		0.287138	0.008905
	0.293571	0.23509		0.288305	0.007999
	0.294736	0.239112		0.289471	0.007556
	0.295901	0.242157		0.290637	0.0082315
	0.297066	0.245784		0.291804	0.0088435
	0.298231	0.249538		0.29297	0.008958
	0.299396	0.253084		0.294136	0.008642
	0.300561	0.256466		0.295303	0.0086515
	0.301726	0.259104		0.296469	0.008134
	0.302891	0.259978		0.297635	0.007218
	0.304056	0.260917		0.298802	0.006904
	0.305221	0.262929		0.299968	0.00729
	0.306386	0.265706		0.301134	0.007952
	0.307551	0.26935		0.302301	0.008434
	0.308716	0.271947		0.303467	0.008501
	0.309881	0.273931		0.304633	0.008741
	0.311046	0.278666		0.3058	0.0091015
	0.312211	0.282894		0.306966	0.009364
	0.313375	0.285557		0.308132	0.0100105
	0.31454	0.288228		0.309299	0.0107305
	0.315705	0.291009		0.310465	0.010728
	0.31687	0.294988		0.311631	0.011702
	0.318035	0.296963		0.312798	0.012262
	0.3192	0.296498		0.313964	0.011402
	0.320365	0.29848		0.31513	0.010874
	0.32153	0.299895		0.316297	0.011186
	0.322695	0.299293		0.317463	0.0115565
	0.32386	0.299794		0.318629	0.0120335
	0.325025	0.300658		0.319796	0.011297
	0.32619	0.301062		0.320962	0.010866
	0.327355	0.3014		0.322128	0.010734
	0.32852	0.301333		0.323295	0.011931
	0.329685	0.300228		0.324461	0.0117945
	0.33085	0.298971		0.325627	0.0119215
	0.332015	0.299204		0.326793	0.0127005
	0.33318	0.298924		0.32796	0.0138755
	0.334345	0.299047		0.329126	0.0140425
	0.33551	0.299028		0.330292	0.013632
	0.336675	0.298048		0.331459	0.0139235
	0.33784	0.298215		0.332625	0.0141755
	0.339005	0.296943		0.333791	0.0139305
	0.34017	0.293176		0.334958	0.0129355
	0.341335	0.290231		0.336124	0.012236
	0.3425	0.287184		0.33729	0.011197
	0.343665	0.285601		0.338457	0.010425
	0.34483	0.284493		0.339623	0.011561
	0.345995	0.28314		0.340789	0.010995
	0.347159	0.283065		0.341956	0.010924
	0.348324	0.282888		0.343122	0.0113405
	0.349489	0.279744		0.344288	0.012183
	0.350654	0.279223		0.345455	0.012227
	0.351819	0.279523		0.346621	0.0122585
	0.352984	0.278662		0.347787	0.011834
	0.354149	0.278471		0.348954	0.012143
	0.355314	0.277305		0.35012	0.012136
	0.356479	0.275691		0.351286	0.012455
	0.357644	0.273754		0.352453	0.012172
	0.358809	0.273426		0.353619	0.0128365
	0.359974	0.272079		0.354785	0.0138515
	0.361139	0.27128		0.355952	0.012959
	0.362304	0.27044		0.357118	0.012515
	0.363469	0.266353		0.358284	0.013406
	0.364634	0.266115		0.359451	0.0130905
	0.365799	0.265159		0.360617	0.013045
	0.366964	0.264752		0.361783	0.0132795
	0.368129	0.263041		0.36295	0.0135265
	0.369294	0.263572		0.364116	0.013923
	0.370459	0.264335		0.365282	0.0144335
	0.371624	0.263895		0.366449	0.015754
	0.372789	0.262936		0.367615	0.0163215
	0.373954	0.260735		0.368781	0.015947
	0.375119	0.260434		0.369947	0.016259
	0.376284	0.26023		0.371114	0.0156395
	0.377449	0.260862		0.37228	0.0161245
	0.378614	0.262572		0.373446	0.0163625
	0.379778	0.262079		0.374613	0.016412
	0.380943	0.261638		0.375779	0.016356
	0.382108	0.261645		0.376945	0.0164885
	0.383273	0.259562		0.378112	0.015965
	0.384438	0.256981		0.379278	0.016104
	0.385603	0.255892		0.380444	0.015917
	0.386768	0.255158		0.381611	0.016037
	0.387933	0.254841		0.382777	0.0157065
	0.389098	0.253718		0.383943	0.015118
	0.390263	0.252726		0.38511	0.0160745
	0.391428	0.25087		0.386276	0.0159455
	0.392593	0.251334		0.387442	0.01466
	0.393758	0.252468		0.388609	0.015007
	0.394923	0.250796		0.389775	0.015408
	0.396088	0.251584		0.390941	0.015317
	0.397253	0.250995		0.392108	0.0151835
	0.398418	0.25058		0.393274	0.015005
	0.399583	0.247452		0.39444	0.0146575
	0.400748	0.245744		0.395607	0.013032
	0.401913	0.246186		0.396773	0.0128465
	0.403078	0.243843		0.397939	0.01217
	0.404243	0.241232		0.399106	0.0118875
	0.405408	0.238024		0.400272	0.012684
	0.406573	0.235605		0.401438	0.012326
	0.407738	0.233018		0.402605	0.011612
	0.408903	0.230061		0.403771	0.011989
	0.410068	0.228243		0.404937	0.011777
	0.411233	0.223522		0.406104	0.012434
	0.412397	0.220079		0.40727	0.0123805
	0.413562	0.219621		0.408436	0.012121
	0.414727	0.218215		0.409603	0.012595
	0.415892	0.217583		0.410769	0.0119345
	0.417057	0.217671		0.411935	0.0124075
	0.418222	0.216561		0.413102	0.012518
	0.419387	0.214723		0.414268	0.011998
	0.420552	0.214334		0.415434	0.0121055
	0.421717	0.21222		0.4166	0.012637
	0.422882	0.210022		0.417767	0.012355
	0.424047	0.20866		0.418933	0.012636
	0.425212	0.20548		0.420099	0.0130195
	0.426377	0.201536		0.421266	0.0124035
	0.427542	0.20003		0.422432	0.012271
	0.428707	0.199809		0.423598	0.0129515
	0.429872	0.199694		0.424765	0.0137225
	0.431037	0.198132		0.425931	0.0138465
	0.432202	0.197262		0.427097	0.014532
	0.433367	0.197055		0.428264	0.014615
	0.434532	0.195533		0.42943	0.014452
	0.435697	0.194064		0.430596	0.0144095
	0.436862	0.192192		0.431763	0.0146605
	0.438027	0.188583		0.432929	0.014987
	0.439192	0.18573		0.434095	0.014768
	0.440357	0.184914		0.435262	0.0148885
	0.441522	0.184143		0.436428	0.0156545
	0.442687	0.183164		0.437594	0.0157925
	0.443852	0.182608		0.438761	0.014708
	0.445017	0.181724		0.439927	0.0147455
	0.446181	0.178291		0.441093	0.014183
	0.447346	0.176859		0.44226	0.014373
	0.448511	0.177616		0.443426	0.015018
	0.449676	0.17708		0.444592	0.015404
	0.450841	0.176311		0.445759	0.015835
	0.452006	0.174438		0.446925	0.016129
	0.453171	0.172297		0.448091	0.015393
	0.454336	0.170388		0.449258	0.0148385
	0.455501	0.171538		0.450424	0.015611
	0.456666	0.171578		0.45159	0.0161885
	0.457831	0.170114		0.452757	0.016228
	0.458996	0.168281		0.453923	0.0167925
	0.460161	0.167046		0.455089	0.016967
	0.461326	0.166096		0.456256	0.017007
	0.462491	0.165453		0.457422	0.0167975
	0.463656	0.166222		0.458588	0.0163915
	0.464821	0.165002		0.459755	0.0174065
	0.465986	0.162523		0.460921	0.0180585
	0.467151	0.163026		0.462087	0.018002
	0.468316	0.164398		0.463253	0.017976
	0.469481	0.164449		0.46442	0.018137
	0.470646	0.163303		0.465586	0.0179045
	0.471811	0.16269		0.466752	0.0181555
	0.472976	0.16201		0.467919	0.01918
	0.474141	0.160061		0.469085	0.019242
	0.475306	0.158947		0.470251	0.019461
	0.476471	0.157271		0.471418	0.0191755
	0.477636	0.155708		0.472584	0.0188175
	0.4788	0.154326		0.47375	0.019238
	0.479965	0.153578		0.474917	0.01967
	0.48113	0.152326		0.476083	0.019548
	0.482295	0.152255		0.477249	0.0201
	0.48346	0.154236		0.478416	0.0209235
	0.484625	0.154038		0.479582	0.0207795
	0.48579	0.153166		0.480748	0.020447
	0.486955	0.153013		0.481915	0.019748
	0.48812	0.152834		0.483081	0.019596
	0.489285	0.151132		0.484247	0.0195745
	0.49045	0.148377		0.485414	0.019247
	0.491615	0.146207		0.48658	0.0202115
	0.49278	0.143695		0.487746	0.020977
	0.493945	0.143765		0.488913	0.020027
	0.49511	0.145075		0.490079	0.0192485
	0.496275	0.144055		0.491245	0.0192995
	0.49744	0.142457		0.492412	0.019196
	0.498605	0.141593		0.493578	0.019561
	0.49977	0.139982		0.494744	0.0207945
	0.500935	0.138718		0.495911	0.021546
	0.5021	0.137688		0.497077	0.0219765
	0.503265	0.138207		0.498243	0.0226595
	0.50443	0.138499		0.49941	0.022489
	0.505595	0.139196		0.500576	0.022541
	0.50676	0.137555		0.501742	0.021996
	0.507925	0.134244		0.502909	0.0214095
	0.50909	0.13183		0.504075	0.021121
	0.510255	0.131673		0.505241	0.0218665
	0.511419	0.129429		0.506408	0.0212635
	0.512584	0.127232		0.507574	0.0210555
	0.513749	0.124759		0.50874	0.022602
	0.514914	0.12312		0.509907	0.023586
	0.516079	0.123373		0.511073	0.024666
	0.517244	0.122963		0.512239	0.025776
	0.518409	0.123079		0.513406	0.026555
	0.519574	0.125686		0.514572	0.027231
	0.520739	0.126587		0.515738	0.0275195
	0.521904	0.127456		0.516904	0.027345
	0.523069	0.125379		0.518071	0.027917
	0.524234	0.126415		0.519237	0.0295955
	0.525399	0.124083		0.520403	0.0310485
	0.526564	0.120081		0.52157	0.0326375
	0.527729	0.120902		0.522736	0.0337445
	0.528894	0.121094		0.523902	0.03343
	0.530059	0.120091		0.525069	0.033472
	0.531224	0.120482		0.526235	0.033141
	0.532389	0.120141		0.527401	0.0332855
	0.533554	0.120015		0.528568	0.0342385
	0.534719	0.117565		0.529734	0.0352995
	0.535884	0.118442		0.5309	0.0361815
	0.537049	0.121491		0.532067	0.0366445
	0.538214	0.12357		0.533233	0.036833
	0.539379	0.126672		0.534399	0.0363145
	0.540544	0.12911		0.535566	0.0363135
	0.541709	0.131096		0.536732	0.037123
	0.542874	0.130892		0.537898	0.037429
	0.544038	0.131195		0.539065	0.0363165
	0.545203	0.131079		0.540231	0.0360785
	0.546368	0.131595		0.541397	0.034934
	0.547533	0.130466		0.542564	0.0335605
	0.548698	0.128525		0.54373	0.0329435
	0.549863	0.128663		0.544896	0.032476
	0.551028	0.127289		0.546063	0.0326415
	0.552193	0.127016		0.547229	0.033072
	0.553358	0.123702		0.548395	0.032861
	0.554523	0.123593		0.549562	0.0319555
	0.555688	0.125446		0.550728	0.0308535
	0.556853	0.122942		0.551894	0.030222
	0.558018	0.122068		0.553061	0.029988
	0.559183	0.119636		0.554227	0.029502
	0.560348	0.118652		0.555393	0.028417
	0.561513	0.117689		0.55656	0.0278065
	0.562678	0.11767		0.557726	0.027105
	0.563843	0.117189		0.558892	0.026453
	0.565008	0.117427		0.560058	0.02559
	0.566173	0.117075		0.561225	0.024864
	0.567338	0.115745		0.562391	0.024089
	0.568503	0.113327		0.563558	0.0236665
	0.569668	0.111827		0.564724	0.023692
	0.570833	0.108684		0.56589	0.023434
	0.571998	0.109135		0.567056	0.022379
	0.573163	0.109269		0.568223	0.021455
	0.574328	0.10811		0.569389	0.0213005
	0.575493	0.104701		0.570555	0.021074
	0.576657	0.101756		0.571722	0.0208495
	0.577822	0.099464		0.572888	0.0210035
	0.578987	0.097567		0.574054	0.0207455
	0.580152	0.096548		0.575221	0.0201965
	0.581317	0.097147		0.576387	0.0191725
	0.582482	0.096931		0.577553	0.018627
	0.583647	0.098013		0.57872	0.0184585
	0.584812	0.09724		0.579886	0.0177515
	0.585977	0.097624		0.581052	0.0169325
	0.587142	0.096903		0.582219	0.0162585
	0.588307	0.097595		0.583385	0.0160625
	0.589472	0.096425		0.584551	0.016554
	0.590637	0.094506		0.585718	0.016568
	0.591802	0.0933		0.586884	0.016159
	0.592967	0.093727		0.58805	0.015889
	0.594132	0.089359		0.589217	0.016416
	0.595297	0.087559		0.590383	0.016951
	0.596462	0.087277		0.591549	0.01735
	0.597627	0.085344		0.592716	0.018191
	0.598792	0.083343		0.593882	0.018278
	0.599957	0.081622		0.595048	0.0175435
	0.601122	0.079007		0.596215	0.017581
	0.602287	0.076161		0.597381	0.0177
	0.603452	0.075605		0.598547	0.0171615
	0.604617	0.077093		0.599714	0.0171845
	0.605782	0.079603		0.60088	0.017537
	0.606947	0.079422		0.602046	0.017689
	0.608112	0.079076		0.603213	0.0178075
	0.609276	0.077835		0.604379	0.017545
	0.610441	0.076439		0.605545	0.017319
	0.611606	0.075187		0.606712	0.017149
	0.612771	0.075394		0.607878	0.0166775
	0.613936	0.075061		0.609044	0.0171475
	0.615101	0.072469		0.61021	0.0166115
	0.616266	0.073903		0.611377	0.0163565
	0.617431	0.075014		0.612543	0.0160635
	0.618596	0.074924		0.613709	0.0156165
	0.619761	0.07552		0.614876	0.015426
	0.620926	0.074213		0.616042	0.015874
	0.622091	0.07396		0.617208	0.0158435
	0.623256	0.074398		0.618375	0.0150745
	0.624421	0.073238		0.619541	0.015258
	0.625586	0.071881		0.620707	0.0158325
	0.626751	0.070881		0.621874	0.015148
	0.627916	0.071081		0.62304	0.0143895
	0.629081	0.071254		0.624206	0.0146505
	0.630246	0.070679		0.625373	0.0158055
	0.631411	0.069829		0.626539	0.0160305
	0.632576	0.066056		0.627705	0.0164635
	0.633741	0.065422		0.628872	0.0167575
	0.634906	0.065712		0.630038	0.0163175
	0.636071	0.065715		0.631204	0.0160415
	0.637236	0.065749		0.632371	0.0159025
	0.638401	0.066224		0.633537	0.0161755
	0.639566	0.067039		0.634703	0.017587
	0.640731	0.066854		0.63587	0.017938
	0.641896	0.065084		0.637036	0.0180615
	0.643061	0.065466		0.638202	0.018108
	0.644225	0.065772		0.639369	0.018525
	0.64539	0.062072		0.640535	0.017841
	0.646555	0.060001		0.641701	0.0180395
	0.64772	0.059743		0.642868	0.019038
	0.648885	0.060845		0.644034	0.0194105
	0.65005	0.060988		0.6452	0.018817
	0.651215	0.060275		0.646367	0.01895
	0.65238	0.059913		0.647533	0.01994
	0.653545	0.05942		0.648699	0.019432
	0.65471	0.059178		0.649866	0.0196305
	0.655875	0.058474		0.651032	0.0205105
	0.65704	0.057527		0.652198	0.0214305
	0.658205	0.057291		0.653364	0.0220285
	0.65937	0.058121		0.654531	0.022145
	0.660535	0.058499		0.655697	0.0234535
	0.6617	0.058702		0.656863	0.023966
	0.662865	0.056981		0.65803	0.024882
	0.66403	0.057073		0.659196	0.0260355
	0.665195	0.057686		0.660362	0.0276235
	0.66636	0.057199		0.661529	0.028317
	0.667525	0.057866		0.662695	0.028687
	0.66869	0.056376		0.663861	0.0280525
	0.669855	0.056591		0.665028	0.028402
	0.67102	0.05518		0.666194	0.029036
	0.672185	0.054827		0.66736	0.0292025
	0.67335	0.053089		0.668527	0.029504
	0.674515	0.054318		0.669693	0.031004
	0.67568	0.056119		0.670859	0.0314175
	0.676844	0.055719		0.672026	0.031671
	0.678009	0.053815		0.673192	0.031666
	0.679174	0.053142		0.674358	0.032092
	0.680339	0.054412		0.675525	0.033134
	0.681504	0.056039		0.676691	0.033147
	0.682669	0.057801		0.677857	0.0342685
	0.683834	0.059087		0.679024	0.034178
	0.684999	0.059365		0.68019	0.0339925
	0.686164	0.060406		0.681356	0.033751
	0.687329	0.061112		0.682523	0.034594
	0.688494	0.059803		0.683689	0.035012
	0.689659	0.057459		0.684855	0.034707
	0.690824	0.056875		0.686022	0.0354735
	0.691989	0.058233		0.687188	0.0358385
	0.693154	0.058713		0.688354	0.035596
	0.694319	0.056738		0.689521	0.035484
	0.695484	0.056143		0.690687	0.0358945
	0.696649	0.056602		0.691853	0.0363035
	0.697814	0.056909		0.69302	0.0374585
	0.698979	0.056629		0.694186	0.0379555
	0.700144	0.056264		0.695352	0.03903
	0.701309	0.058434		0.696519	0.0408105
	0.702474	0.058562		0.697685	0.043147
	0.703639	0.060673		0.698851	0.043691
	0.704804	0.060427		0.700018	0.0437075
	0.705969	0.060334		0.701184	0.0437635
	0.707134	0.062253		0.70235	0.0444465
	0.708299	0.062334		0.703516	0.0451225
	0.709463	0.061882		0.704683	0.044707
	0.710628	0.059653		0.705849	0.0451665
	0.711793	0.057459		0.707015	0.0457515
	0.712958	0.053003		0.708182	0.0461625
	0.714123	0.052455		0.709348	0.0467865
	0.715288	0.052298		0.710514	0.04745
	0.716453	0.050249		0.711681	0.047128
	0.717618	0.050279		0.712847	0.046744
	0.718783	0.051203		0.714013	0.0458745
	0.719948	0.051039		0.71518	0.045108
	0.721113	0.049537		0.716346	0.04533
	0.722278	0.048065		0.717512	0.0453675
	0.723443	0.049343		0.718679	0.0444265
	0.724608	0.049948		0.719845	0.044434
	0.725773	0.04967		0.721011	0.044351
	0.726938	0.048747		0.722178	0.04399
	0.728103	0.048812		0.723344	0.0438255
	0.729268	0.04861		0.72451	0.042984
	0.730433	0.047983		0.725677	0.0417155
	0.731598	0.048435		0.726843	0.0409465
	0.732763	0.047713		0.728009	0.0407545
	0.733928	0.047259		0.729176	0.0407845
	0.735093	0.046021		0.730342	0.0407955
	0.736258	0.045097		0.731508	0.0402315
	0.737423	0.043961		0.732675	0.0399575
	0.738588	0.044512		0.733841	0.0401665
	0.739753	0.046814		0.735007	0.0397315
	0.740918	0.047479		0.736174	0.03887
	0.742082	0.051042		0.73734	0.038543
	0.743247	0.051333		0.738506	0.0387145
	0.744412	0.050214		0.739673	0.039415
	0.745577	0.052406		0.740839	0.0400845
	0.746742	0.054404		0.742005	0.040401
	0.747907	0.055599		0.743172	0.0407325
	0.749072	0.057581		0.744338	0.0408285
	0.750237	0.058847		0.745504	0.040569
	0.751402	0.060839		0.74667	0.0409995
	0.752567	0.059375		0.747837	0.041573
	0.753732	0.0581		0.749003	0.042074
	0.754897	0.057564		0.750169	0.0427985
	0.756062	0.057422		0.751336	0.043122
	0.757227	0.057517		0.752502	0.0437195
	0.758392	0.057242		0.753668	0.0455775
	0.759557	0.057035		0.754835	0.046462
	0.760722	0.055772		0.756001	0.0470585
	0.761887	0.055877		0.757167	0.0484155
	0.763052	0.056708		0.758334	0.049386
	0.764217	0.058531		0.7595	0.051427
	0.765382	0.058545		0.760666	0.0536185
	0.766547	0.058563		0.761833	0.0557115
	0.767712	0.05641		0.762999	0.0572785
	0.768877	0.054405		0.764165	0.0593885
	0.770042	0.053362		0.765332	0.061724
	0.771207	0.050604		0.766498	0.064217
	0.772372	0.050663		0.767664	0.065862
	0.773537	0.050683		0.768831	0.066854
	0.774701	0.048706		0.769997	0.0681955
	0.775866	0.047537		0.771163	0.070753
	0.777031	0.047075		0.77233	0.0736615
	0.778196	0.045236		0.773496	0.07634
	0.779361	0.045214		0.774662	0.0795025
	0.780526	0.042559		0.775829	0.0826865
	0.781691	0.043441		0.776995	0.08534
	0.782856	0.044225		0.778161	0.088064
	0.784021	0.044065		0.779328	0.090241
	0.785186	0.042599		0.780494	0.093606
	0.786351	0.043313		0.78166	0.0967035
	0.787516	0.04477		0.782827	0.0986145
	0.788681	0.045638		0.783993	0.101967
	0.789846	0.044733		0.785159	0.105113
	0.791011	0.042441		0.786326	0.109464
	0.792176	0.040949		0.787492	0.113478
	0.793341	0.038744		0.788658	0.116436
	0.794506	0.037773		0.789825	0.119183
	0.795671	0.037557		0.790991	0.122136
	0.796836	0.037557		0.792157	0.125826
	0.798001	0.037533		0.793324	0.128608
	0.799166	0.038898		0.79449	0.131809
	0.800331	0.040226		0.795656	0.134793
	0.801496	0.03923		0.796822	0.137675
	0.802661	0.039572		0.797989	0.141688
	0.803826	0.040049		0.799155	0.145791
	0.804991	0.038966		0.800321	0.149462
	0.806156	0.038267		0.801488	0.153035
	0.80732	0.038625		0.802654	0.156719
	0.808485	0.038477		0.80382	0.160354
	0.80965	0.039312		0.804987	0.163787
	0.810815	0.039062		0.806153	0.16775
	0.81198	0.038958		0.807319	0.172336
	0.813145	0.03897		0.808486	0.176453
	0.81431	0.039868		0.809652	0.18206
	0.815475	0.039437		0.810818	0.187204
	0.81664	0.038921		0.811985	0.191483
	0.817805	0.037364		0.813151	0.196547
	0.81897	0.03718		0.814317	0.201049
	0.820135	0.03816		0.815484	0.205502
	0.8213	0.039454		0.81665	0.20933
	0.822465	0.041185		0.817816	0.214679
	0.82363	0.041612		0.818983	0.220291
	0.824795	0.041366		0.820149	0.225875
	0.82596	0.041529		0.821315	0.231481
	0.827125	0.041693		0.822482	0.236958
	0.82829	0.042227		0.823648	0.242581
	0.829455	0.043464		0.824814	0.247976
	0.83062	0.045249		0.825981	0.25477
	0.831785	0.046276		0.827147	0.262097
	0.83295	0.04622		0.828313	0.268475
	0.834115	0.045789		0.82948	0.27546
	0.83528	0.045889		0.830646	0.282465
	0.836445	0.047384		0.831812	0.289572
	0.83761	0.048204		0.832979	0.296723
	0.838775	0.04901		0.834145	0.303247
	0.839939	0.048681		0.835311	0.310324
	0.841104	0.04841		0.836478	0.317534
	0.842269	0.049063		0.837644	0.325045
	0.843434	0.049795		0.83881	0.332258
	0.844599	0.050767		0.839976	0.338663
	0.845764	0.051313		0.841143	0.346419
	0.846929	0.052142		0.842309	0.353056
	0.848094	0.053424		0.843475	0.360324
	0.849259	0.053799		0.844642	0.367744
	0.850424	0.052593		0.845808	0.374842
	0.851589	0.052453		0.846974	0.382502
	0.852754	0.053558		0.848141	0.389217
	0.853919	0.054704		0.849307	0.396728
	0.855084	0.056106		0.850473	0.403976
	0.856249	0.056005		0.85164	0.411422
	0.857414	0.055398		0.852806	0.419855
	0.858579	0.055514		0.853972	0.428073
	0.859744	0.053836		0.855139	0.434294
	0.860909	0.053955		0.856305	0.440419
	0.862074	0.056084		0.857471	0.445858
	0.863239	0.057648		0.858638	0.450635
	0.864404	0.05676		0.859804	0.455778
	0.865569	0.05454		0.86097	0.461101
	0.866734	0.052759		0.862137	0.466764
	0.867899	0.052296		0.863303	0.472169
	0.869064	0.052807		0.864469	0.47778
	0.870229	0.052432		0.865636	0.482607
	0.871394	0.050943		0.866802	0.486594
	0.872559	0.049255		0.867968	0.489557
	0.873723	0.0486		0.869135	0.492843
	0.874888	0.047554		0.870301	0.495971
	0.876053	0.046585		0.871467	0.500042
	0.877218	0.04495		0.872634	0.503316
	0.878383	0.043655		0.8738	0.506366
	0.879548	0.044106		0.874966	0.509493
	0.880713	0.042898		0.876133	0.510947
	0.881878	0.041646		0.877299	0.513211
	0.883043	0.040864		0.878465	0.515112
	0.884208	0.039683		0.879632	0.516296
	0.885373	0.039185		0.880798	0.517563
	0.886538	0.038054		0.881964	0.517248
	0.887703	0.036428		0.88313	0.517336
	0.888868	0.035733		0.884297	0.518628
	0.890033	0.034185		0.885463	0.519494
	0.891198	0.033565		0.886629	0.521286
	0.892363	0.03456		0.887796	0.522153
	0.893528	0.035243		0.888962	0.522026
	0.894693	0.035387		0.890128	0.52233
	0.895858	0.035361		0.891295	0.521958
	0.897023	0.034494		0.892461	0.522166
	0.898188	0.035273		0.893627	0.521586
	0.899353	0.035312		0.894794	0.521495
	0.900518	0.035554		0.89596	0.520598
	0.901683	0.034908		0.897126	0.521169
	0.902848	0.033245		0.898293	0.520714
	0.904013	0.033579		0.899459	0.520006
	0.905178	0.033959		0.900625	0.519352
	0.906343	0.034938		0.901792	0.518758
	0.907507	0.037568		0.902958	0.518417
	0.908672	0.038338		0.904124	0.517181
	0.909837	0.039894		0.905291	0.515599
	0.911002	0.041362		0.906457	0.514749
	0.912167	0.040452		0.907623	0.51285
	0.913332	0.040901		0.90879	0.512472
	0.914497	0.042164		0.909956	0.511289
	0.915662	0.04303		0.911122	0.510406
	0.916827	0.045253		0.912289	0.509019
	0.917992	0.04744		0.913455	0.507704
	0.919157	0.04782		0.914621	0.505268
	0.920322	0.048388		0.915788	0.502011
	0.921487	0.048834		0.916954	0.500412
	0.922652	0.050826		0.91812	0.500132
	0.923817	0.054217		0.919287	0.497368
	0.924982	0.0574		0.920453	0.495117
	0.926147	0.057935		0.921619	0.493399
	0.927312	0.057999		0.922786	0.491273
	0.928477	0.058424		0.923952	0.488621
	0.929642	0.060243		0.925118	0.488488
	0.930807	0.060783		0.926285	0.485635
	0.931972	0.060626		0.927451	0.483228
	0.933137	0.061117		0.928617	0.480436
	0.934302	0.060115		0.929784	0.478094
	0.935467	0.060082		0.93095	0.474506
	0.936632	0.057974		0.932116	0.471749
	0.937797	0.057316		0.933282	0.469492
	0.938962	0.056013		0.934449	0.467652
	0.940126	0.053882		0.935615	0.464946
	0.941291	0.054947		0.936781	0.463131
	0.942456	0.052231		0.937948	0.459157
	0.943621	0.052247		0.939114	0.456771
	0.944786	0.051101		0.94028	0.453952
	0.945951	0.049898		0.941447	0.451049
	0.947116	0.0491		0.942613	0.448738
	0.948281	0.04818		0.943779	0.447602
	0.949446	0.046207		0.944946	0.446773
	0.950611	0.045374		0.946112	0.444122
	0.951776	0.043997		0.947278	0.441221
	0.952941	0.04157		0.948445	0.439569
	0.954106	0.039328		0.949611	0.436545
	0.955271	0.038407		0.950777	0.433234
	0.956436	0.038262		0.951944	0.430908
	0.957601	0.037818		0.95311	0.429111
	0.958766	0.036997		0.954276	0.425281
	0.959931	0.035314		0.955443	0.423351
	0.961096	0.035917		0.956609	0.421899
	0.962261	0.037748		0.957775	0.420801
	0.963426	0.038837		0.958942	0.418668
	0.964591	0.040554		0.960108	0.418105
	0.965756	0.040708		0.961274	0.416243
	0.966921	0.040888		0.962441	0.41489
	0.968086	0.040091		0.963607	0.414075
	0.969251	0.040442		0.964773	0.412756
	0.970416	0.042432		0.96594	0.411141
	0.971581	0.040824		0.967106	0.410822
	0.972745	0.042956		0.968272	0.409112
	0.97391	0.039975		0.969439	0.407546
	0.975075	0.039769		0.970605	0.406655
	0.97624	0.040402		0.971771	0.40445
	0.977405	0.038438		0.972938	0.402682
	0.97857	0.039097		0.974104	0.400575
	0.979735	0.038631		0.97527	0.39941
	0.9809	0.038318		0.976436	0.398438
	0.982065	0.038523		0.977603	0.396726
	0.98323	0.037675		0.978769	0.396104
	0.984395	0.036769		0.979935	0.395448
	0.98556	0.036338		0.981102	0.393834
	0.986725	0.036277		0.982268	0.392215
	0.98789	0.036816		0.983434	0.391571
	0.989055	0.037359		0.984601	0.390039
	0.99022	0.037994		0.985767	0.388431
	0.991385	0.035794		0.986933	0.387782
	0.99255	0.032842		0.9881	0.38751
	0.993715	0.03101		0.989266	0.385625
	0.99488	0.029882		0.990432	0.384265
	0.996045	0.028745		0.991599	0.382812
	0.99721	0.028468		0.992765	0.380827
	0.998375	0.028344		0.993931	0.379374
	0.99954	0.027517		0.995098	0.378345
	1.0007	0.028618		0.996264	0.376176
	1.00187	0.028087		0.99743	0.374794
	1.00303	0.028917		0.998597	0.373384
	1.0042	0.029357		0.999763	0.371609
	1.00537	0.028979		1.00093	0.370812
	1.00653	0.030462		1.0021	0.369671
	1.00769	0.029757		1.00326	0.369129
	1.00886	0.030704		1.00443	0.368198
	1.01002	0.029994		1.0056	0.366749
	1.01119	0.030047		1.00676	0.365759
	1.01235	0.030474		1.00793	0.364256
	1.01352	0.030832		1.00909	0.363324
	1.01468	0.029988		1.01026	0.362611
	1.01585	0.027675		1.01143	0.361418
	1.01701	0.026427		1.01259	0.360175
	1.01818	0.028216		1.01376	0.359554
	1.01934	0.027781		1.01493	0.357939
	1.02051	0.030086		1.01609	0.35616
	1.02167	0.031285		1.01726	0.354525
	1.02284	0.030981		1.01842	0.353092
	1.024	0.031964		1.01959	0.351652
	1.02517	0.033096		1.02076	0.350577
	1.02633	0.034668		1.02192	0.349651
	1.0275	0.034313		1.02309	0.348235
	1.02866	0.034161		1.02426	0.346905
	1.02983	0.033419		1.02542	0.346129
	1.03099	0.034711		1.02659	0.345492
	1.03216	0.037381		1.02775	0.345506
	1.03332	0.038038		1.02892	0.344782
	1.03449	0.037295		1.03009	0.343219
	1.03565	0.03597		1.03125	0.342286
	1.03682	0.03493		1.03242	0.341529
	1.03798	0.034388		1.03359	0.340575
	1.03915	0.034599		1.03475	0.339788
	1.04031	0.03386		1.03592	0.339326
	1.04148	0.034207		1.03709	0.338512
	1.04264	0.033343		1.03825	0.337127
	1.04381	0.032027		1.03942	0.335488
	1.04497	0.033766		1.04058	0.334568
	1.04614	0.033019		1.04175	0.333715
	1.0473	0.030221		1.04292	0.33297
	1.04847	0.028342		1.04408	0.332306
	1.04963	0.025582		1.04525	0.331371
	1.0508	0.025667		1.04642	0.331016
	1.05196	0.027907		1.04758	0.330222
	1.05313	0.027602		1.04875	0.329303
	1.05429	0.026707		1.04991	0.328655
	1.05546	0.025453		1.05108	0.327925
	1.05662	0.026056		1.05225	0.326796
	1.05779	0.025366		1.05341	0.326089
	1.05895	0.02492		1.05458	0.325386
	1.06012	0.023755		1.05575	0.324603
	1.06128	0.023075		1.05691	0.323386
	1.06245	0.022762		1.05808	0.322786
	1.06361	0.022511		1.05924	0.322103
	1.06478	0.022107		1.06041	0.320498
	1.06594	0.023095		1.06158	0.31909
	1.06711	0.022703		1.06274	0.318337
	1.06827	0.021908		1.06391	0.317101
	1.06944	0.02253		1.06508	0.316362
	1.0706	0.022874		1.06624	0.314897
	1.07177	0.023275		1.06741	0.313812
	1.07293	0.026415		1.06858	0.313474
	1.0741	0.024702		1.06974	0.313053
	1.07526	0.025069		1.07091	0.312433
	1.07643	0.026551		1.07207	0.311345
	1.07759	0.027217		1.07324	0.310999
	1.07876	0.027022		1.07441	0.310431
	1.07992	0.027313		1.07557	0.31009
	1.08109	0.025963		1.07674	0.309982
	1.08225	0.025371		1.07791	0.307775
	1.08342	0.026517		1.07907	0.306395
	1.08458	0.02704		1.08024	0.305205
	1.08575	0.026605		1.08141	0.304912
	1.08691	0.026045		1.08257	0.304711
	1.08808	0.028561		1.08374	0.303595
	1.08924	0.027425		1.08491	0.302186
	1.09041	0.026176		1.08607	0.300979
	1.09157	0.025345		1.08724	0.300207
	1.09274	0.023728		1.0884	0.299617
	1.0939	0.025261		1.08957	0.298295
	1.09507	0.024278		1.09074	0.297293
	1.09623	0.023954		1.0919	0.296311
	1.0974	0.024916		1.09307	0.295459
	1.09856	0.026201		1.09424	0.295071
	1.09973	0.024828		1.0954	0.294629
	1.10089	0.025745		1.09657	0.295333
	1.10206	0.023688		1.09773	0.295722
	1.10322	0.024796		1.0989	0.294683
	1.10439	0.02541		1.10007	0.294119
	1.10555	0.024617		1.10123	0.293782
	1.10672	0.026489		1.1024	0.293915
	1.10788	0.025948		1.10357	0.292284
	1.10905	0.024557		1.10473	0.291217
	1.11021	0.025531		1.1059	0.289447
	1.11138	0.027202		1.10706	0.289258
	1.11254	0.025065		1.10823	0.289132
	1.11371	0.024773		1.1094	0.287805
	1.11487	0.026055		1.11056	0.287647
	1.11604	0.026848		1.11173	0.287475
	1.1172	0.02486		1.1129	0.286653
	1.11837	0.026686		1.11406	0.28675
	1.11953	0.024859		1.11523	0.286245
	1.1207	0.024738		1.1164	0.286136
	1.12186	0.025343		1.11756	0.285181
	1.12303	0.024492		1.11873	0.284388
	1.12419	0.023357		1.11989	0.284431
	1.12536	0.023872		1.12106	0.284058
	1.12652	0.023029		1.12223	0.283566
	1.12769	0.022091		1.12339	0.282565
	1.12885	0.021528		1.12456	0.28253
	1.13002	0.020418		1.12573	0.281679
	1.13118	0.02044		1.12689	0.280525
	1.13235	0.020277		1.12806	0.280079
	1.13351	0.020245		1.12922	0.279805
	1.13468	0.020579		1.13039	0.278583
	1.13584	0.020065		1.13156	0.276907
	1.13701	0.020441		1.13272	0.276018
	1.13817	0.020159		1.13389	0.275301
	1.13933	0.01936		1.13506	0.275134
	1.1405	0.01853		1.13622	0.274265
	1.14166	0.018603		1.13739	0.274193
	1.14283	0.016422		1.13856	0.274029
	1.144	0.015203		1.13972	0.27341
	1.14516	0.015597		1.14089	0.27217
	1.14633	0.01552		1.14206	0.271446
	1.14749	0.014663		1.14322	0.271394
	1.14865	0.014903		1.14439	0.271091
	1.14982	0.015076		1.14555	0.270317
	1.15098	0.016177		1.14672	0.269239
	1.15215	0.016947		1.14789	0.269252
	1.15332	0.016856		1.14905	0.268874
	1.15448	0.017008		1.15022	0.26823
	1.15565	0.016928		1.15139	0.267644
	1.15681	0.017643		1.15255	0.26719
	1.15797	0.018436		1.15372	0.266066
	1.15914	0.019999		1.15488	0.266051
	1.1603	0.021478		1.15605	0.265317
	1.16147	0.021311		1.15722	0.264969
	1.16264	0.020083		1.15838	0.263974
	1.1638	0.019061		1.15955	0.263487
	1.16497	0.020025		1.16072	0.26396
	1.16613	0.021006		1.16188	0.263786
	1.16729	0.02018		1.16305	0.262856
	1.16846	0.019351		1.16421	0.261702
	1.16962	0.01889		1.16538	0.261114
	1.17079	0.018297		1.16655	0.26084
	1.17195	0.018833		1.16771	0.26171
	1.17312	0.019226		1.16888	0.261532
	1.17428	0.018115		1.17005	0.261292
	1.17545	0.017573		1.17121	0.260929
	1.17661	0.017822		1.17238	0.260138
	1.17778	0.01818		1.17355	0.259306
	1.17894	0.019224		1.17471	0.258504
	1.18011	0.018888		1.17588	0.258694
	1.18127	0.019015		1.17704	0.257462
	1.18244	0.019049		1.17821	0.257179
	1.1836	0.019136		1.17938	0.257151
	1.18477	0.018947		1.18054	0.256769
	1.18593	0.0189		1.18171	0.2567
	1.1871	0.019194		1.18288	0.256451
	1.18826	0.017469		1.18404	0.254956
	1.18943	0.016122		1.18521	0.25337
	1.19059	0.01659		1.18637	0.2528
	1.19176	0.018461		1.18754	0.252177
	1.19292	0.019395		1.18871	0.251748
	1.19409	0.019045		1.18987	0.250723
	1.19525	0.018742		1.19104	0.25023
	1.19642	0.019853		1.19221	0.250878
	1.19758	0.021437		1.19337	0.251025
	1.19875	0.021944		1.19454	0.250698
	1.19991	0.022777		1.19571	0.25003
	1.20108	0.02343		1.19687	0.248334
	1.20224	0.022891		1.19804	0.246865
	1.20341	0.023639		1.19921	0.246087
	1.20457	0.024194		1.20037	0.245744
	1.20574	0.025365		1.20154	0.245486
	1.2069	0.025619		1.2027	0.246176
	1.20807	0.023737		1.20387	0.246285
	1.20923	0.024112		1.20504	0.246055
	1.2104	0.024513		1.2062	0.246374
	1.21156	0.025586		1.20737	0.245827
	1.21273	0.024789		1.20853	0.244733
	1.21389	0.024052		1.2097	0.244223
	1.21506	0.023862		1.21087	0.243071
	1.21622	0.024098		1.21203	0.24213
	1.21739	0.024837		1.2132	0.241664
	1.21855	0.025095		1.21437	0.241627
	1.21972	0.026206		1.21553	0.240573
	1.22088	0.024567		1.2167	0.239911
	1.22205	0.024733		1.21787	0.238829
	1.22321	0.024719		1.21903	0.23828
	1.22438	0.023916		1.2202	0.238469
	1.22554	0.023203		1.22137	0.236878
	1.22671	0.022741		1.22253	0.235996
	1.22787	0.02282		1.2237	0.235801
	1.22904	0.023452		1.22486	0.235354
	1.2302	0.022937		1.22603	0.235278
	1.23137	0.022544		1.2272	0.234966
	1.23253	0.023168		1.22836	0.234849
	1.2337	0.02334		1.22953	0.233895
	1.23486	0.022499		1.2307	0.232359
	1.23603	0.022096		1.23186	0.231074
	1.23719	0.022739		1.23303	0.230732
	1.23836	0.022915		1.23419	0.22902
	1.23952	0.022258		1.23536	0.228513
	1.24069	0.022184		1.23653	0.227907
	1.24185	0.020781		1.23769	0.228182
	1.24302	0.020753		1.23886	0.228137
	1.24418	0.02063		1.24003	0.228057
	1.24535	0.019362		1.24119	0.227297
	1.24651	0.018568		1.24236	0.2281
	1.24768	0.017821		1.24352	0.228498
	1.24884	0.015742		1.24469	0.228212
	1.25001	0.0132		1.24586	0.227208
	1.25117	0.013426		1.24702	0.226195
	1.25234	0.012878		1.24819	0.225406
	1.2535	0.012613		1.24936	0.224493
	1.25467	0.014232		1.25052	0.224244
	1.25583	0.013118		1.25169	0.224375
	1.257	0.013144		1.25286	0.224044
	1.25816	0.014246		1.25402	0.224674
	1.25933	0.014648		1.25519	0.224258
	1.26049	0.014448		1.25635	0.224429
	1.26166	0.014718		1.25752	0.223431
	1.26282	0.013942		1.25869	0.222854
	1.26399	0.013388		1.25985	0.222929
	1.26515	0.014628		1.26102	0.2227
	1.26632	0.014207		1.26219	0.222476
	1.26748	0.012545		1.26335	0.222786
	1.26865	0.012511		1.26452	0.222084
	1.26981	0.012585		1.26568	0.221171
	1.27098	0.012968		1.26685	0.220469
	1.27214	0.014309		1.26802	0.220142
	1.27331	0.015366		1.26918	0.219943
	1.27447	0.016407		1.27035	0.219094
	1.27564	0.017517		1.27152	0.217755
	1.2768	0.018549		1.27268	0.217014
	1.27797	0.02		1.27385	0.217307
	1.27913	0.021627		1.27502	0.217942
	1.2803	0.022022		1.27618	0.218469
	1.28146	0.021216		1.27735	0.218286
	1.28263	0.02003		1.27852	0.21862
	1.28379	0.019326		1.27968	0.218816
	1.28496	0.019795		1.28085	0.217428
	1.28612	0.019803		1.28201	0.215698
	1.28729	0.018608		1.28318	0.214422
	1.28845	0.017939		1.28435	0.214316
	1.28962	0.018432		1.28551	0.214639
	1.29078	0.018827		1.28668	0.215231
	1.29195	0.018805		1.28784	0.215352
	1.29311	0.01777		1.28901	0.214948
	1.29428	0.016387		1.29018	0.214629
	1.29544	0.017083		1.29134	0.214757
	1.29661	0.018727		1.29251	0.214141
	1.29777	0.018806		1.29368	0.214073
	1.29894	0.018873		1.29484	0.214353
	1.3001	0.018458		1.29601	0.213861
	1.30126	0.017551		1.29718	0.213562
	1.30243	0.017718		1.29834	0.214484
	1.3036	0.017968		1.29951	0.215284
	1.30476	0.018574		1.30068	0.215759
	1.30593	0.0195		1.30184	0.215291
	1.30709	0.019517		1.30301	0.214242
	1.30825	0.017986		1.30417	0.214153
	1.30942	0.01797		1.30534	0.213774
	1.31059	0.019465		1.30651	0.213487
	1.31175	0.019641		1.30767	0.212313
	1.31292	0.01962		1.30884	0.211525
	1.31408	0.018822		1.31001	0.212189
	1.31524	0.017595		1.31117	0.212878
	1.31641	0.017131		1.31234	0.213115
	1.31757	0.016845		1.3135	0.212935
	1.31874	0.016146		1.31467	0.211934
	1.31991	0.014513		1.31584	0.211141
	1.32107	0.014179		1.317	0.210499
	1.32224	0.015182		1.31817	0.210215
	1.3234	0.015411		1.31934	0.209208
	1.32456	0.014595		1.3205	0.208617
	1.32573	0.013617		1.32167	0.209422
	1.32689	0.013214		1.32283	0.2095
	1.32806	0.01291		1.324	0.209166
	1.32923	0.012703		1.32517	0.209114
	1.33039	0.013282		1.32633	0.208337
	1.33156	0.012405		1.3275	0.207164
	1.33272	0.01101		1.32867	0.206204
	1.33388	0.010156		1.32983	0.205412
	1.33505	0.009448		1.331	0.205666
	1.33621	0.010851		1.33217	0.20476
	1.33738	0.01236		1.33333	0.204176
	1.33854	0.012596		1.3345	0.204723
	1.33971	0.012445		1.33567	0.20403
	1.34087	0.013326		1.33683	0.203559
	1.34204	0.012932		1.338	0.203331
	1.3432	0.014066		1.33916	0.202795
	1.34437	0.014633		1.34033	0.202244
	1.34553	0.015852		1.3415	0.201474
	1.3467	0.016735		1.34266	0.201308
	1.34786	0.016411		1.34383	0.201782
	1.34903	0.016186		1.34499	0.201175
	1.35019	0.015931		1.34616	0.200836
	1.35136	0.015093		1.34733	0.200522
	1.35252	0.01476		1.34849	0.199755
	1.35369	0.013558		1.34966	0.198575
	1.35485	0.014659		1.35083	0.197155
	1.35602	0.014973		1.35199	0.196594
	1.35718	0.015382		1.35316	0.195814
	1.35835	0.016661		1.35433	0.195674
	1.35951	0.016412		1.35549	0.195681
	1.36068	0.016103		1.35666	0.195217
	1.36184	0.016957		1.35783	0.196137
	1.36301	0.015988		1.35899	0.196048
	1.36417	0.015028		1.36016	0.195662
	1.36534	0.01424		1.36132	0.196139
	1.3665	0.013785		1.36249	0.196568
	1.36767	0.013356		1.36366	0.195225
	1.36883	0.013104		1.36482	0.194557
	1.37	0.012		1.36599	0.194719
	1.37116	0.011277		1.36715	0.194689
	1.37233	0.009891		1.36832	0.194487
	1.37349	0.010397		1.36949	0.194548
	1.37466	0.009345		1.37065	0.19448
	1.37582	0.008363		1.37182	0.1938
	1.37699	0.00841		1.37299	0.192795
	1.37815	0.009704		1.37415	0.192341
	1.37932	0.010069		1.37532	0.19248
	1.38048	0.010659		1.37649	0.191876
	1.38165	0.012142		1.37765	0.192368
	1.38281	0.012987		1.37882	0.193661
	1.38398	0.013136		1.37999	0.193666
	1.38514	0.01221		1.38115	0.194165
	1.38631	0.012612		1.38232	0.193571
	1.38747	0.012333		1.38348	0.193459
	1.38864	0.01229		1.38465	0.192118
	1.3898	0.011152		1.38582	0.192025
	1.39097	0.010683		1.38698	0.190929
	1.39213	0.012514		1.38815	0.18964
	1.3933	0.013291		1.38932	0.189188
	1.39446	0.01206		1.39048	0.189168
	1.39563	0.012892		1.39165	0.188685
	1.39679	0.014108		1.39281	0.18717
	1.39796	0.013924		1.39398	0.187284
	1.39912	0.014624		1.39515	0.188502
	1.40029	0.01667		1.39631	0.188563
	1.40145	0.01811		1.39748	0.18895
	1.40262	0.015953		1.39865	0.188036
	1.40378	0.014871		1.39981	0.187089
	1.40495	0.015846		1.40098	0.186733
	1.40611	0.017092		1.40214	0.186997
	1.40728	0.018523		1.40331	0.18717
	1.40844	0.019666		1.40448	0.186819
	1.40961	0.020434		1.40564	0.186821
	1.41077	0.020154		1.40681	0.186672
	1.41194	0.02159		1.40798	0.185524
	1.4131	0.022327		1.40914	0.185233
	1.41427	0.024281		1.41031	0.184874
	1.41543	0.022779		1.41148	0.184464
	1.4166	0.023436		1.41264	0.184248
	1.41776	0.023568		1.41381	0.184983
	1.41893	0.024613		1.41498	0.184245
	1.42009	0.024807		1.41614	0.184599
	1.42126	0.022382		1.41731	0.185157
	1.42242	0.020417		1.41847	0.184548
	1.42359	0.019026		1.41964	0.184071
	1.42475	0.017935		1.42081	0.183342
	1.42592	0.016306		1.42197	0.183478
	1.42708	0.017013		1.42314	0.183245
	1.42825	0.017503		1.4243	0.183055
	1.42941	0.017223		1.42547	0.182294
	1.43058	0.016256		1.42664	0.181117
	1.43174	0.017762		1.4278	0.180842
	1.43291	0.020408		1.42897	0.181076
	1.43407	0.019176		1.43014	0.181186
	1.43524	0.018079		1.4313	0.181106
	1.4364	0.017283		1.43247	0.180538
	1.43757	0.017599		1.43364	0.180425
	1.43873	0.016392		1.4348	0.180735
	1.4399	0.014141		1.43597	0.180281
	1.44106	0.014479		1.43714	0.179804
	1.44223	0.012638		1.4383	0.178886
	1.44339	0.012591		1.43947	0.177923
	1.44456	0.013409		1.44063	0.177747
	1.44572	0.01377		1.4418	0.177138
	1.44689	0.013373		1.44297	0.176195
	1.44805	0.014275		1.44413	0.17664
	1.44922	0.015653		1.4453	0.176273
	1.45038	0.01759		1.44646	0.175976
	1.45155	0.019154		1.44763	0.175641
	1.45271	0.022206		1.4488	0.175997
	1.45388	0.023295		1.44996	0.176554
	1.45504	0.022839		1.45113	0.176691
	1.45621	0.023173		1.4523	0.176954
	1.45737	0.022192		1.45346	0.176807
	1.45854	0.021706		1.45463	0.176979
	1.4597	0.022471		1.4558	0.176669
	1.46087	0.023278		1.45696	0.176913
	1.46203	0.023604		1.45813	0.176726
	1.4632	0.023654		1.4593	0.176977
	1.46436	0.024245		1.46046	0.175248
	1.46553	0.024698		1.46163	0.174463
	1.46669	0.022645		1.46279	0.17346
	1.46785	0.022216		1.46396	0.173322
	1.46902	0.022751		1.46513	0.172697
	1.47019	0.022136		1.46629	0.172282
	1.47135	0.021981		1.46746	0.171212
	1.47252	0.021871		1.46863	0.170503
	1.47368	0.021633		1.46979	0.170959
	1.47484	0.02053		1.47096	0.171484
	1.47601	0.021061		1.47212	0.171033
	1.47717	0.021351		1.47329	0.169906
	1.47834	0.019476		1.47446	0.168679
	1.47951	0.018862		1.47562	0.167956
	1.48067	0.018605		1.47679	0.16773
	1.48184	0.018577		1.47796	0.166675
	1.483	0.017726		1.47912	0.165593
	1.48416	0.016629		1.48029	0.165063
	1.48533	0.015253		1.48145	0.164673
	1.48649	0.016908		1.48262	0.163127
	1.48766	0.017237		1.48379	0.162344
	1.48883	0.015903		1.48495	0.162663
	1.48999	0.014504		1.48612	0.162382
	1.49116	0.013854		1.48729	0.16116
	1.49232	0.014129		1.48845	0.159549
	1.49348	0.014102		1.48962	0.160822
	1.49465	0.013347		1.49079	0.16067
	1.49581	0.01398		1.49195	0.160771
	1.49698	0.015659		1.49312	0.159962
	1.49815	0.01625		1.49429	0.159876
	1.49931	0.017259		1.49545	0.159916
	1.50047	0.01699		1.49662	0.1605
	1.50164	0.016071		1.49778	0.160462
	1.5028	0.017033		1.49895	0.159257
	1.50397	0.017527		1.50012	0.158565
	1.50513	0.016957		1.50128	0.159414
	1.5063	0.016628		1.50245	0.160054
	1.50746	0.016728		1.50361	0.160235
	1.50863	0.016576		1.50478	0.159636
	1.50979	0.016169		1.50595	0.160147
	1.51096	0.016797		1.50711	0.160259
	1.51212	0.018616		1.50828	0.16005
	1.51329	0.020056		1.50945	0.15946
	1.51445	0.020771		1.51061	0.158245
	1.51562	0.01907		1.51178	0.157704
	1.51678	0.01879		1.51295	0.156721
	1.51795	0.019654		1.51411	0.156842
	1.51911	0.021423		1.51528	0.156113
	1.52028	0.021005		1.51645	0.156605
	1.52144	0.020608		1.51761	0.156729
	1.52261	0.019428		1.51878	0.155574
	1.52377	0.019046		1.51994	0.155354
	1.52494	0.020047		1.52111	0.154122
	1.5261	0.019298		1.52228	0.154813
	1.52727	0.017491		1.52344	0.15379
	1.52843	0.016051		1.52461	0.154116
	1.5296	0.016729		1.52578	0.154489
	1.53076	0.018686		1.52694	0.154502
	1.53193	0.017926		1.52811	0.153715
	1.53309	0.017317		1.52927	0.153223
	1.53426	0.017052		1.53044	0.152176
	1.53542	0.016656		1.53161	0.152207
	1.53659	0.016772		1.53277	0.153522
	1.53775	0.016958		1.53394	0.153271
	1.53892	0.017235		1.53511	0.152836
	1.54008	0.017783		1.53627	0.152953
	1.54125	0.015816		1.53744	0.153848
	1.54241	0.013877		1.53861	0.15344
	1.54358	0.015196		1.53977	0.153487
	1.54474	0.016188		1.54094	0.154276
	1.54591	0.016752		1.5421	0.154222
	1.54707	0.015277		1.54327	0.152942
	1.54824	0.013914		1.54444	0.152754
	1.5494	0.01186		1.5456	0.151512
	1.55057	0.011751		1.54677	0.151824
	1.55173	0.0127		1.54794	0.151972
	1.5529	0.01124		1.5491	0.151038
	1.55406	0.010149		1.55027	0.151127
	1.55523	0.010826		1.55143	0.150165
	1.55639	0.011132		1.5526	0.149895
	1.55756	0.012857		1.55377	0.149268
	1.55872	0.013084		1.55493	0.147545
	1.55989	0.012402		1.5561	0.146162
	1.56105	0.012813		1.55727	0.145552
	1.56222	0.013464		1.55843	0.145152
	1.56338	0.013115		1.5596	0.144697
	1.56455	0.014303		1.56076	0.143505
	1.56571	0.015869		1.56193	0.143154
	1.56688	0.016246		1.5631	0.143322
	1.56804	0.015943		1.56426	0.1426
	1.56921	0.016647		1.56543	0.141173
	1.57037	0.017787		1.5666	0.140143
	1.57154	0.019888		1.56776	0.139943
	1.5727	0.018203		1.56893	0.139739
	1.57387	0.017271		1.5701	0.139694
	1.57503	0.016868		1.57126	0.140301
	1.5762	0.018194		1.57243	0.140201
	1.57736	0.018685		1.5736	0.139722
	1.57853	0.020266		1.57476	0.139532
	1.57969	0.021233		1.57593	0.137557
	1.58086	0.022086		1.57709	0.137001
	1.58202	0.024331		1.57826	0.137501
	1.58319	0.024567		1.57943	0.137337
	1.58435	0.024093		1.58059	0.137217
	1.58552	0.02404		1.58176	0.136925
	1.58668	0.023186		1.58292	0.136597
	1.58785	0.022527		1.58409	0.137125
	1.58901	0.02101		1.58526	0.137715
	1.59018	0.020021		1.58642	0.138506
	1.59134	0.019103		1.58759	0.138475
	1.59251	0.018472		1.58876	0.138432
	1.59367	0.017688		1.58992	0.138091
	1.59484	0.015943		1.59109	0.136576
	1.596	0.014678		1.59226	0.135256
	1.59717	0.014939		1.59342	0.135236
	1.59833	0.014664		1.59459	0.135656
	1.5995	0.013354		1.59576	0.135348
	1.60066	0.013438		1.59692	0.135151
	1.60183	0.012694		1.59809	0.134631
	1.60299	0.012688		1.59925	0.133501
	1.60416	0.01261		1.60042	0.13258
	1.60532	0.013207		1.60159	0.131963
	1.60649	0.013384		1.60275	0.131568
	1.60765	0.012652		1.60392	0.131666
	1.60882	0.011084		1.60509	0.132088
	1.60998	0.009642		1.60625	0.131481
	1.61115	0.00883		1.60742	0.130612
	1.61231	0.009002		1.60858	0.130808
	1.61348	0.008965		1.60975	0.130886
	1.61464	0.008575		1.61092	0.130893
	1.61581	0.00928		1.61208	0.130891
	1.61697	0.009522		1.61325	0.131257
	1.61814	0.009743		1.61442	0.131507
	1.6193	0.010304		1.61558	0.131162
	1.62047	0.010942		1.61675	0.130397
	1.62163	0.01071		1.61791	0.129518
	1.6228	0.011932		1.61908	0.129137
	1.62396	0.012908		1.62025	0.129382
	1.62513	0.014811		1.62141	0.130152
	1.62629	0.015743		1.62258	0.129513
	1.62746	0.016586		1.62375	0.129336
	1.62862	0.017521		1.62491	0.129911
	1.62979	0.017137		1.62608	0.129975
	1.63095	0.018008		1.62725	0.130477
	1.63211	0.018146		1.62841	0.130597
	1.63328	0.019093		1.62958	0.130563
	1.63444	0.019639		1.63075	0.131149
	1.63561	0.019846		1.63191	0.130366
	1.63678	0.020244		1.63308	0.130873
	1.63794	0.020193		1.63424	0.130634
	1.63911	0.020258		1.63541	0.130986
	1.64027	0.02069		1.63658	0.130357
	1.64143	0.020946		1.63774	0.128227
	1.6426	0.0212		1.63891	0.127903
	1.64376	0.02028		1.64007	0.127797
	1.64493	0.018308		1.64124	0.127433
	1.6461	0.018086		1.64241	0.126804
	1.64726	0.018257		1.64357	0.126482
	1.64843	0.016317		1.64474	0.126667
	1.64959	0.016188		1.64591	0.127078
	1.65075	0.017019		1.64707	0.12748
	1.65192	0.015759		1.64824	0.127378
	1.65308	0.014804		1.64941	0.126789
	1.65425	0.013202		1.65057	0.126356
	1.65542	0.011207		1.65174	0.126616
	1.65658	0.009289		1.65291	0.126645
	1.65775	0.00961		1.65407	0.125999
	1.65891	0.009641		1.65524	0.125378
	1.66007	0.01036		1.6564	0.124856
	1.66124	0.011187		1.65757	0.124618
	1.6624	0.009623		1.65874	0.125076
	1.66357	0.009552		1.6599	0.12519
	1.66473	0.0099		1.66107	0.125127
	1.6659	0.009822		1.66223	0.125974
	1.66706	0.010109		1.6634	0.125083
	1.66823	0.010606		1.66457	0.124826
	1.66939	0.010892		1.66573	0.124311
	1.67056	0.010403		1.6669	0.124429
	1.67172	0.010132		1.66807	0.124785
	1.67289	0.011272		1.66923	0.12385
	1.67405	0.012338		1.6704	0.123806
	1.67522	0.011096		1.67157	0.123572
	1.67638	0.011237		1.67273	0.122562
	1.67755	0.013369		1.6739	0.121665
	1.67871	0.013084		1.67507	0.12133
	1.67988	0.011879		1.67623	0.121402
	1.68104	0.011953		1.6774	0.121371
	1.68221	0.011711		1.67856	0.121338
	1.68337	0.012009		1.67973	0.121534
	1.68454	0.013209		1.6809	0.121021
	1.6857	0.012937		1.68206	0.12057
	1.68687	0.01152		1.68323	0.120154
	1.68803	0.010483		1.6844	0.119841
	1.6892	0.008296		1.68556	0.119567
	1.69036	0.006706		1.68673	0.119281
	1.69153	0.006454		1.68789	0.118278
	1.69269	0.006669		1.68906	0.116829
	1.69386	0.007241		1.69023	0.116154
	1.69502	0.006979		1.69139	0.116092
	1.69619	0.006617		1.69256	0.115647
	1.69735	0.004527		1.69373	0.115597
	1.69852	0.004058		1.69489	0.116291
	1.69968	0.004694		1.69606	0.11666
	1.70085	0.004082		1.69722	0.117133
	1.70201	0.004068		1.69839	0.11753
	1.70318	0.004812		1.69956	0.116744
	1.70434	0.004988		1.70072	0.11605
	1.70551	0.004479		1.70189	0.11551
	1.70667	0.004842		1.70306	0.115429
	1.70784	0.005391		1.70422	0.115096
	1.709	0.006566		1.70539	0.114604
	1.71017	0.006593		1.70656	0.114033
	1.71133	0.006851		1.70772	0.113488
	1.7125	0.006613		1.70889	0.112756
	1.71366	0.007882		1.71006	0.112932
	1.71483	0.008143		1.71122	0.112854
	1.71599	0.008104		1.71239	0.112655
	1.71716	0.00976		1.71355	0.11266
	1.71832	0.011768		1.71472	0.112496
	1.71949	0.013162		1.71589	0.11277
	1.72065	0.013658		1.71705	0.113355
	1.72182	0.012881		1.71822	0.113892
	1.72298	0.01229		1.71938	0.114131
	1.72415	0.012785		1.72055	0.113155
	1.72531	0.013721		1.72172	0.112315
	1.72648	0.016653		1.72288	0.111414
	1.72764	0.017464		1.72405	0.110672
	1.72881	0.01738		1.72522	0.110399
	1.72997	0.018941		1.72638	0.110353
	1.73114	0.019349		1.72755	0.109773
	1.7323	0.021098		1.72872	0.109661
	1.73347	0.022505		1.72988	0.110275
	1.73463	0.021654		1.73105	0.110946
	1.7358	0.018758		1.73222	0.110432
	1.73696	0.017844		1.73338	0.109822
	1.73813	0.015302		1.73455	0.109822
	1.73929	0.014802		1.73571	0.10973
	1.74046	0.016766		1.73688	0.10935
	1.74162	0.01512		1.73805	0.1094
	1.74279	0.012849		1.73921	0.107967
	1.74395	0.011063		1.74038	0.107237
	1.74512	0.011818		1.74155	0.106467
	1.74628	0.010823		1.74271	0.105757
	1.74745	0.010513		1.74388	0.105373
	1.74861	0.010861		1.74504	0.104887
	1.74978	0.01093		1.74621	0.10473
	1.75094	0.009948		1.74738	0.104752
	1.75211	0.010748		1.74854	0.104358
	1.75327	0.012742		1.74971	0.10445
	1.75444	0.011578		1.75088	0.105056
	1.7556	0.008649		1.75204	0.104778
	1.75677	0.007824		1.75321	0.104471
	1.75793	0.007319		1.75438	0.103487
	1.7591	0.007372		1.75554	0.102431
	1.76026	0.007694		1.75671	0.102577
	1.76143	0.005253		1.75787	0.102814
	1.76259	0.005737		1.75904	0.101415
	1.76376	0.005241		1.76021	0.100665
	1.76492	0.007182		1.76137	0.100021
	1.76609	0.00877		1.76254	0.100046
	1.76725	0.011937		1.76371	0.099921
	1.76842	0.013284		1.76487	0.099506
	1.76958	0.010588		1.76604	0.0993955
	1.77075	0.013255		1.7672	0.0993015
	1.77191	0.013896		1.76837	0.099694
	1.77308	0.015081		1.76954	0.099399
	1.77424	0.012314		1.7707	0.0996315
	1.77541	0.011677		1.77187	0.099972
	1.77657	0.011743		1.77304	0.100567
	1.77774	0.012153		1.7742	0.100189
	1.7789	0.012187		1.77537	0.099296
	1.78007	0.012114		1.77653	0.0985175
	1.78123	0.011731		1.7777	0.098633
	1.7824	0.009943		1.77887	0.0987325
	1.78356	0.011384		1.78003	0.09816
	1.78473	0.014085		1.7812	0.0982325
	1.78589	0.013143		1.78237	0.0971935
	1.78706	0.012482		1.78353	0.0972715
	1.78822	0.012089		1.7847	0.0979335
	1.78939	0.012423		1.78587	0.097546
	1.79055	0.013839		1.78703	0.0970525
	1.79172	0.014715		1.7882	0.0976175
	1.79288	0.016796		1.78937	0.0980715
	1.79405	0.016732		1.79053	0.0989
	1.79521	0.015494		1.7917	0.0986345
	1.79638	0.014855		1.79286	0.0981485
	1.79754	0.014202		1.79403	0.097646
	1.7987	0.016574		1.7952	0.0982915
	1.79987	0.01584		1.79636	0.0985485
	1.80103	0.016248		1.79753	0.098222
	1.8022	0.017396		1.7987	0.0984835
	1.80337	0.01819		1.79986	0.0978905
	1.80453	0.018195		1.80103	0.0972665
	1.8057	0.017118		1.80219	0.095783
	1.80686	0.01546		1.80336	0.0953635
	1.80802	0.0145		1.80453	0.094745
	1.80919	0.014803		1.80569	0.0941415
	1.81035	0.014547		1.80686	0.0932585
	1.81152	0.014063		1.80803	0.0934755
	1.81269	0.01434		1.80919	0.094129
	1.81385	0.013924		1.81036	0.094543
	1.81502	0.014447		1.81153	0.095332
	1.81618	0.015686		1.81269	0.0946175
	1.81734	0.016276		1.81386	0.0946535
	1.81851	0.01572		1.81502	0.0948
	1.81967	0.013805		1.81619	0.0940205
	1.82084	0.013967		1.81736	0.0930775
	1.82201	0.013843		1.81852	0.092547
	1.82317	0.014587		1.81969	0.091748
	1.82434	0.015391		1.82086	0.0909625
	1.8255	0.015321		1.82202	0.0905025
	1.82666	0.016181		1.82319	0.0914405
	1.82783	0.014516		1.82435	0.090904
	1.82899	0.012905		1.82552	0.0897615
	1.83016	0.011593		1.82669	0.090805
	1.83132	0.011675		1.82785	0.090008
	1.83249	0.012248		1.82902	0.08939
	1.83365	0.012098		1.83019	0.089754
	1.83482	0.013258		1.83135	0.090457
	1.83598	0.012681		1.83252	0.089864
	1.83715	0.014049		1.83369	0.090409
	1.83831	0.014874		1.83485	0.090239
	1.83948	0.015593		1.83602	0.0900305
	1.84064	0.016655		1.83718	0.089542
	1.84181	0.015148		1.83835	0.0895385
	1.84297	0.015948		1.83952	0.0894685
	1.84414	0.01481		1.84068	0.089532
	1.8453	0.012892		1.84185	0.089824
	1.84647	0.014348		1.84302	0.0893575
	1.84763	0.015856		1.84418	0.0886785
	1.8488	0.017818		1.84535	0.0890615
	1.84996	0.017068		1.84651	0.089369
	1.85113	0.014641		1.84768	0.0891605
	1.85229	0.014388		1.84885	0.0890285
	1.85346	0.014277		1.85001	0.0891375
	1.85462	0.014682		1.85118	0.0888985
	1.85579	0.012816		1.85235	0.0876985
	1.85695	0.013403		1.85351	0.0870835
	1.85812	0.014125		1.85468	0.086905
	1.85928	0.014136		1.85584	0.0856135
	1.86045	0.014506		1.85701	0.0862875
	1.86161	0.012129		1.85818	0.08694
	1.86278	0.012393		1.85934	0.0859605
	1.86394	0.012155		1.86051	0.0855185
	1.86511	0.012878		1.86168	0.0858545
	1.86627	0.012565		1.86284	0.085712
	1.86744	0.011313		1.86401	0.086307
	1.8686	0.011443		1.86518	0.086532
	1.86977	0.01098		1.86634	0.0862345
	1.87093	0.011124		1.86751	0.0856455
	1.8721	0.009616		1.86868	0.085403
	1.87326	0.009057		1.86984	0.0853295
	1.87443	0.008476		1.87101	0.084488
	1.87559	0.005481		1.87217	0.083402
	1.87676	0.003474		1.87334	0.0836405
	1.87792	0.003884		1.87451	0.0842615
	1.87909	0.003145		1.87567	0.084276
	1.88025	0.005038		1.87684	0.0836035
	1.88142	0.002584		1.87801	0.083157
	1.88258	0.001707		1.87917	0.0832965
	1.88375	0.000905		1.88034	0.0837735
	1.88491	0.001325		1.8815	0.083723
	1.88608	2.9e-05		1.88267	0.0830465
	1.88724	-0.001253		1.88384	0.0833495
	1.88841	-0.000115		1.885	0.083978
	1.88957	-0.001826		1.88617	0.083059
	1.89074	-0.000728		1.88734	0.0821835
	1.8919	0.00077		1.8885	0.0821305
	1.89307	0.001416		1.88967	0.0813895
	1.89423	-0.0007		1.89084	0.0806955
	1.8954	-0.000437		1.892	0.0803685
	1.89656	0.001644		1.89317	0.079635
	1.89773	0.001904		1.89433	0.0790645
	1.89889	0.002003		1.8955	0.0783705
	1.90006	0.002149		1.89667	0.077726
	1.90122	0.000967		1.89783	0.076875
	1.90239	0.001284		1.899	0.076641
	1.90355	0.002962		1.90017	0.077362
	1.90472	0.002401		1.90133	0.077701
	1.90588	0.003721		1.9025	0.077306
	1.90705	0.001858		1.90366	0.076702
	1.90821	0.003009		1.90483	0.0767675
	1.90938	0.002117		1.906	0.077156
	1.91054	0.001908		1.90716	0.077735
	1.91171	0.002805		1.90833	0.0772695
	1.91287	0.002067		1.9095	0.076853
	1.91404	0.003296		1.91066	0.077661
	1.9152	0.005325		1.91183	0.0779855
	1.91637	0.005998		1.913	0.076788
	1.91753	0.007087		1.91416	0.076207
	1.9187	0.009341		1.91533	0.0767695
	1.91986	0.009181		1.91649	0.077155
	1.92103	0.007485		1.91766	0.0778035
	1.92219	0.007984		1.91883	0.0794125
	1.92336	0.011136		1.91999	0.0798485
	1.92452	0.010845		1.92116	0.079646
	1.92569	0.00799		1.92233	0.079082
	1.92685	0.006198		1.92349	0.0790895
	1.92802	0.004797		1.92466	0.0794305
	1.92918	0.006594		1.92582	0.07978
	1.93035	0.010353		1.92699	0.080653
	1.93151	0.008985		1.92816	0.080717
	1.93268	0.009076		1.92932	0.0805115
	1.93384	0.010999		1.93049	0.0804075
	1.93501	0.01038		1.93166	0.0802755
	1.93617	0.011609		1.93282	0.0802085
	1.93734	0.01035		1.93399	0.0802695
	1.9385	0.010754		1.93516	0.0805905
	1.93967	0.013313		1.93632	0.080293
	1.94083	0.01314		1.93749	0.0797885
	1.942	0.015392		1.93866	0.079858
	1.94316	0.013912		1.93982	0.0789005
	1.94433	0.011826		1.94099	0.0781275
	1.94549	0.010877		1.94215	0.078627
	1.94666	0.009279		1.94332	0.07924
	1.94782	0.006711		1.94449	0.079442
	1.94899	0.006639		1.94565	0.0792035
	1.95015	0.007814		1.94682	0.078554
	1.95132	0.006265		1.94799	0.0788645
	1.95248	0.004149		1.94915	0.078277
	1.95365	0.003243		1.95032	0.0780615
	1.95481	0.004831		1.95148	0.0782185
	1.95598	0.006637		1.95265	0.078937
	1.95714	0.007009		1.95382	0.0778665
	1.95831	0.005075		1.95498	0.077778
	1.95947	0.003194		1.95615	0.0770425
	1.96063	0.004865		1.95732	0.0760375
	1.9618	0.005137		1.95848	0.075168
	1.96297	0.005339		1.95965	0.075104
	1.96413	0.004328		1.96081	0.0747655
	1.9653	0.003529		1.96198	0.074583
	1.96646	0.004694		1.96315	0.074309
	1.96762	0.003608		1.96431	0.073795
	1.96879	0.001079		1.96548	0.072995
	1.96995	-0.001387		1.96665	0.0730845
	1.97112	-0.003082		1.96781	0.0733015
	1.97229	-0.001812		1.96898	0.0731025
	1.97345	-0.001093		1.97015	0.073523
	1.97462	-0.000559		1.97131	0.0737725
	1.97578	0.000826		1.97248	0.073251
	1.97694	0.002025		1.97364	0.0723055
	1.97811	0.001965		1.97481	0.0715255
	1.97927	0.001438		1.97598	0.0716285
	1.98044	0.002834		1.97714	0.0705185
	1.98161	0.004887		1.97831	0.06906
	1.98277	0.006333		1.97948	0.0685985
	1.98394	0.00485		1.98064	0.068363
	1.9851	0.004135		1.98181	0.06794
	1.98626	0.002767		1.98297	0.0677505
	1.98743	0.002175		1.98414	0.0675465
	1.98859	0.002644		1.98531	0.0678485
	1.98976	0.002496		1.98647	0.068152
	1.99093	0.00184		1.98764	0.0681085
	1.99209	0.003129		1.98881	0.06787
	1.99325	0.004132		1.98997	0.068034
	1.99442	0.004071		1.99114	0.068175
	1.99558	0.003258		1.99231	0.068131
	1.99675	0.003804		1.99347	0.0679835
	1.99791	0.005383		1.99464	0.0680075
	1.99908	0.005973		1.9958	0.0674185
	2.00024	0.006035		1.99697	0.0666315
	2.00141	0.005248		1.99814	0.0659375
	2.00257	0.006114		1.9993	0.065054
	2.00374	0.006007		2.00047	0.064278
	2.0049	0.004751		2.00164	0.0643175
	2.00607	0.005013		2.0028	0.0644245
	2.00723	0.006008		2.00397	0.0644615
	2.0084	0.005611		2.00514	0.06418
	2.00956	0.00389		2.0063	0.0642215
	2.01073	0.002711		2.00747	0.064208
	2.01189	0.002317		2.00863	0.0646255
	2.01306	0.002317		2.0098	0.064549
	2.01422	0.001578		2.01097	0.064461
	2.01539	0.003021		2.01213	0.0648645
	2.01655	0.00454		2.0133	0.065264
	2.01772	0.003837		2.01447	0.065041
	2.01888	0.003335		2.01563	0.065117
	2.02005	0.00233		2.0168	0.0647475
	2.02121	0.000733		2.01796	0.064247
	2.02238	0.001565		2.01913	0.063952
	2.02354	0.001803		2.0203	0.0643455
	2.02471	0.000804		2.02146	0.0643535
	2.02587	-8.9e-05		2.02263	0.0644235
	2.02704	-0.000663		2.0238	0.0636695
	2.0282	0.000131		2.02496	0.0635785
	2.02937	0.000252		2.02613	0.0636515
	2.03053	5.9e-05		2.0273	0.0635795
	2.0317	-0.000192		2.02846	0.063608
	2.03286	0.000384		2.02963	0.063968
	2.03403	0.001189		2.03079	0.064451
	2.03519	0.000741		2.03196	0.0650315
	2.03636	-0.00026		2.03313	0.065604
	2.03752	-0.000103		2.03429	0.0659385
	2.03869	0.000268		2.03546	0.066388
	2.03985	0.000351		2.03663	0.0667485
	2.04102	0.001547		2.03779	0.06696
	2.04218	0.002924		2.03896	0.067268
	2.04335	0.004039		2.04013	0.066653
	2.04451	0.004187		2.04129	0.0657545
	2.04568	0.003562		2.04246	0.065513
	2.04684	0.003127		2.04362	0.0652635
	2.04801	0.004031		2.04479	0.064604
	2.04917	0.00543		2.04596	0.0651465
	2.05034	0.004762		2.04712	0.0649575
	2.0515	0.003382		2.04829	0.0644615
	2.05267	0.00422		2.04946	0.063435
	2.05383	0.004984		2.05062	0.062239
	2.055	0.004695		2.05179	0.0619735
	2.05616	0.003955		2.05295	0.061958
	2.05733	0.00323		2.05412	0.0614265
	2.05849	0.003257		2.05529	0.060735
	2.05966	0.003579		2.05645	0.060304
	2.06082	0.003347		2.05762	0.05994
	2.06199	0.003643		2.05879	0.059764
	2.06315	0.002352		2.05995	0.0592775
	2.06432	0.002363		2.06112	0.0589055
	2.06548	0.00201		2.06229	0.0584585
	2.06665	0.002271		2.06345	0.0574035
	2.06781	0.003076		2.06462	0.0572575
	2.06898	0.003465		2.06578	0.0567555
	2.07014	0.001427		2.06695	0.0554985
	2.07131	0.001268		2.06812	0.0553275
	2.07247	0.000623		2.06928	0.0565905
	2.07364	0.001327		2.07045	0.056637
	2.0748	0.001391		2.07162	0.0563845
	2.07597	0.001889		2.07278	0.056424
	2.07713	0.001228		2.07395	0.056967
	2.0783	0.001441		2.07511	0.056671
	2.07946	0.003103		2.07628	0.056867
	2.08063	0.003715		2.07745	0.0579125
	2.08179	0.002853		2.07861	0.058004
	2.08296	0.002766		2.07978	0.0585765
	2.08412	0.005083		2.08095	0.0581515
	2.08529	0.006932		2.08211	0.059016
	2.08645	0.00736		2.08328	0.0596
	2.08762	0.007794		2.08445	0.059765
	2.08878	0.006976		2.08561	0.060558
	2.08995	0.006378		2.08678	0.061807
	2.09111	0.005859		2.08794	0.061255
	2.09228	0.007069		2.08911	0.0600915
	2.09344	0.008326		2.09028	0.0603325
	2.09461	0.008211		2.09144	0.059481
	2.09577	0.008586		2.09261	0.0587365
	2.09694	0.008424		2.09378	0.057993
	2.0981	0.008337		2.09494	0.05821
	2.09927	0.006997		2.09611	0.058879
	2.10043	0.006924		2.09727	0.0588355
	2.1016	0.006059		2.09844	0.0574855
	2.10276	0.005732		2.09961	0.057874
	2.10393	0.004511		2.10077	0.0573005
	2.10509	0.005652		2.10194	0.05625
	2.10626	0.006069		2.10311	0.055561
	2.10742	0.00557		2.10427	0.0555855
	2.10859	0.0054		2.10544	0.0562235
	2.10975	0.003616		2.10661	0.0546665
	2.11092	0.002995		2.10777	0.0549655
	2.11208	0.003052		2.10894	0.054786
	2.11325	0.002054		2.1101	0.054875
	2.11441	-0.000212		2.11127	0.0546315
	2.11558	-0.000557		2.11244	0.054422
	2.11674	-0.000222		2.1136	0.054908
	2.11791	-0.000269		2.11477	0.055811
	2.11907	0.000128		2.11594	0.054156
	2.12024	0.002092		2.1171	0.0551165
	2.1214	0.002226		2.11827	0.055798
	2.12257	0.002437		2.11944	0.0543615
	2.12373	0.003535		2.1206	0.0560445
	2.1249	0.003514		2.12177	0.056996
	2.12606	0.002348		2.12293	0.0573655
	2.12723	0.000993		2.1241	0.057422
	2.12839	0.000985		2.12527	0.057373
	2.12955	0.001498		2.12643	0.056455
	2.13072	0.002114		2.1276	0.056412
	2.13189	0.003146		2.12877	0.0568765
	2.13305	0.003521		2.12993	0.0574765
	2.13422	0.001738		2.1311	0.058376
	2.13538	-0.000109		2.13226	0.057879
	2.13654	0.000222		2.13343	0.058101
	2.13771	-0.000727		2.1346	0.0571315
	2.13888	-0.00167		2.13576	0.057585
	2.14004	-0.002601		2.13693	0.057483
	2.1412	-0.004166		2.1381	0.0574355
	2.14237	-0.002754		2.13926	0.0570295
	2.14353	-0.000554		2.14043	0.0571665
	2.1447	-0.000908		2.1416	0.0562325
	2.14587	-0.001602		2.14276	0.0556015
	2.14703	-0.001723		2.14393	0.0548425
	2.14819	-0.001767		2.14509	0.0555995
	2.14936	-0.003541		2.14626	0.054518
	2.15053	-0.004854		2.14743	0.053608
	2.15169	-0.006079		2.14859	0.053061
	2.15286	-0.006719		2.14976	0.051776
	2.15402	-0.005903		2.15093	0.051011
	2.15518	-0.00489		2.15209	0.0501015
	2.15635	-0.004903		2.15326	0.049965
	2.15752	-0.006417		2.15442	0.0494675
	2.15868	-0.00724		2.15559	0.050053
	2.15984	-0.006427		2.15676	0.050159
	2.16101	-0.006304		2.15792	0.049896
	2.16217	-0.007424		2.15909	0.049347
	2.16334	-0.007285		2.16026	0.0490275
	2.1645	-0.00636		2.16142	0.048978
	2.16567	-0.006324		2.16259	0.0486385
	2.16683	-0.004941		2.16376	0.0483585
	2.168	-0.003375		2.16492	0.047609
	2.16916	-0.002317		2.16609	0.0464745
	2.17033	0.000321		2.16725	0.046026
	2.17149	0.000652		2.16842	0.0465235
	2.17266	-0.000823		2.16959	0.046621
	2.17382	-0.00073		2.17075	0.047296
	2.17499	-0.001269		2.17192	0.0469875
	2.17615	-0.001133		2.17309	0.0469635
	2.17732	-0.001133		2.17425	0.0466285
	2.17848	-0.000915		2.17542	0.0467625
	2.17965	-0.000982		2.17659	0.046436
	2.18081	-0.001419		2.17775	0.0464235
	2.18198	-0.003141		2.17892	0.046219
	2.18314	-0.004732		2.18008	0.0465125
	2.18431	-0.004646		2.18125	0.0464335
	2.18547	-0.00312		2.18242	0.0459995
	2.18664	-0.002192		2.18358	0.045532
	2.1878	-0.002534		2.18475	0.04546
	2.18897	-0.005045		2.18592	0.0452155
	2.19013	-0.005778		2.18708	0.044946
	2.1913	-0.004745		2.18825	0.045304
	2.19246	-0.00463		2.18941	0.044721
	2.19363	-0.004312		2.19058	0.0439975
	2.19479	-0.004422		2.19175	0.043994
	2.19596	-0.004629		2.19291	0.044215
	2.19712	-0.004297		2.19408	0.0443225
	2.19829	-0.005867		2.19525	0.0446025
	2.19945	-0.008269		2.19641	0.04449
	2.20062	-0.009421		2.19758	0.0444265
	2.20178	-0.01015		2.19875	0.0446725
	2.20295	-0.009724		2.19991	0.0451825
	2.20411	-0.008193		2.20108	0.0447015
	2.20528	-0.00796		2.20224	0.043324
	2.20644	-0.008724		2.20341	0.042477
	2.20761	-0.007688		2.20458	0.0431585
	2.20877	-0.007288		2.20574	0.0432495
	2.20994	-0.006985		2.20691	0.042762
	2.2111	-0.006232		2.20808	0.043085
	2.21227	-0.005071		2.20924	0.043682
	2.21343	-0.005039		2.21041	0.0434525
	2.2146	-0.006077		2.21157	0.0437475
	2.21576	-0.00535		2.21274	0.0439305
	2.21693	-0.00609		2.21391	0.043467
	2.21809	-0.005072		2.21507	0.0433605
	2.21926	-0.004346		2.21624	0.0437045
	2.22042	-0.004126		2.21741	0.0440475
	2.22159	-0.005049		2.21857	0.04459
	2.22275	-0.006067		2.21974	0.0452905
	2.22392	-0.00622		2.22091	0.045574
	2.22508	-0.007763		2.22207	0.0455725
	2.22625	-0.008532		2.22324	0.0455625
	2.22741	-0.007232		2.2244	0.0456455
	2.22858	-0.007317		2.22557	0.0468545
	2.22974	-0.008049		2.22674	0.0463555
	2.23091	-0.007041		2.2279	0.0470205
	2.23207	-0.00873		2.22907	0.04623
	2.23324	-0.011395		2.23024	0.045861
	2.2344	-0.012927		2.2314	0.0466095
	2.23557	-0.013081		2.23257	0.0477645
	2.23673	-0.014058		2.23373	0.0479495
	2.2379	-0.013227		2.2349	0.047926
	2.23906	-0.011751		2.23607	0.048743
	2.24023	-0.011908		2.23723	0.0496375
	2.24139	-0.014299		2.2384	0.049705
	2.24256	-0.015666		2.23957	0.0490605
	2.24372	-0.015837		2.24073	0.0490245
	2.24489	-0.015407		2.2419	0.048588
	2.24605	-0.013944		2.24307	0.0485235
	2.24722	-0.01426		2.24423	0.048249
	2.24838	-0.014877		2.2454	0.0481335
	2.24955	-0.015427		2.24656	0.0467785
	2.25071	-0.013634		2.24773	0.045959
	2.25188	-0.013659		2.2489	0.0457955
	2.25304	-0.013582		2.25006	0.0455305
	2.25421	-0.011914		2.25123	0.0456395
	2.25537	-0.012039		2.2524	0.0459015
	2.25654	-0.010827		2.25356	0.0459785
	2.2577	-0.009073		2.25473	0.0451785
	2.25887	-0.006926		2.2559	0.0448675
	2.26003	-0.006611		2.25706	0.045022
	2.2612	-0.005937		2.25823	0.044739
	2.26236	-0.004101		2.25939	0.044543
	2.26353	-0.00269		2.26056	0.0436115
	2.26469	-0.000811		2.26173	0.042774
	2.26586	-0.001189		2.26289	0.0426055
	2.26702	-0.002132		2.26406	0.0419785
	2.26819	-0.003897		2.26523	0.0416275
	2.26935	-0.002171		2.26639	0.0416545
	2.27052	-2e-05		2.26756	0.041235
	2.27168	0.001297		2.26872	0.0415005
	2.27285	0.001286		2.26989	0.0419255
	2.27401	-0.000826		2.27106	0.041699
	2.27518	-3.2e-05		2.27222	0.041127
	2.27634	-0.000277		2.27339	0.0412935
	2.27751	-8e-06		2.27456	0.0417145
	2.27867	0.000518		2.27572	0.041538
	2.27984	0.000262		2.27689	0.041241
	2.281	0.000611		2.27806	0.040486
	2.28217	-0.00093		2.27922	0.039855
	2.28333	1e-06		2.28039	0.0390715
	2.2845	0.001243		2.28155	0.038874
	2.28566	0.000844		2.28272	0.0394225
	2.28683	0.000893		2.28389	0.039713
	2.28799	-0.001202		2.28505	0.038878
	2.28916	-0.002366		2.28622	0.037112
	2.29032	-0.001366		2.28739	0.0361765
	2.29149	-0.002753		2.28855	0.035632
	2.29265	-0.002058		2.28972	0.035561
	2.29381	-0.005975		2.29088	0.0355885
	2.29498	-0.006908		2.29205	0.035518
	2.29615	-0.006971		2.29322	0.035481
	2.29731	-0.007092		2.29438	0.0348145
	2.29847	-0.007466		2.29555	0.03458
	2.29964	-0.007756		2.29672	0.0347225
	2.3008	-0.008447		2.29788	0.03402
	2.30197	-0.006831		2.29905	0.033899
	2.30314	-0.003926		2.30022	0.0340585
	2.3043	-0.003143		2.30138	0.033696
	2.30546	-0.002429		2.30255	0.0329305
	2.30663	-0.003048		2.30371	0.032536
	2.3078	-0.003215		2.30488	0.033395
	2.30896	-0.003324		2.30605	0.034504
	2.31013	-0.003198		2.30721	0.0347435
	2.31129	-0.002182		2.30838	0.0350945
	2.31245	-0.00394		2.30955	0.034707
	2.31362	-0.004713		2.31071	0.0337285
	2.31479	-0.005487		2.31188	0.033231
	2.31595	-0.006605		2.31304	0.033153
	2.31711	-0.006457		2.31421	0.0334595
	2.31828	-0.00588		2.31538	0.034253
	2.31944	-0.00495		2.31654	0.034663
	2.32061	-0.004203		2.31771	0.0358415
	2.32177	-0.005375		2.31888	0.0366765
	2.32294	-0.002737		2.32004	0.0367725
	2.3241	-0.000259		2.32121	0.0369545
	2.32527	0.000257		2.32238	0.0373285
	2.32643	-0.00064		2.32354	0.0373675
[truncated: 19,463 more rows]
