# Supplementary material for: Semirandom DNA adducts regulate a filamentous defense-associated reverse transcriptase
Source: Nat Struct Mol Biol. 2026 Jun 10;33(6):953–61. doi: 10.1038/s41594-026-01813-8 (PMC13275509; doi:10.1038/s41594-026-01813-8)
Supplement: Supplementary file 14 — Numerical source data for Extended Data Fig. 5e. [file 41594_2026_1813_MOESM14_ESM.xlsx]

## Sheet: ED Fig. 5e
	OD600 nm
Time (h)	Empty vector			DRT1 WT			DRT1 RTKO			DRT1 NitKO
	rep1	rep2	rep3	rep1	rep2	rep3	rep1	rep2	rep3	rep1	rep2	rep3
0.0833333	0.022	0.0216667	0.0186667	0.0213333	0.0236667	0.021	0.0183333	0.0213333	0.0196667	0.0233333	0.02	0.0206667
0.166667	0.024	0.0226667	0.0196667	0.022	0.0236667	0.022	0.0196667	0.021	0.0203333	0.025	0.0206667	0.0216667
0.25	0.027	0.025	0.0216667	0.025	0.025	0.0236667	0.0223333	0.023	0.0223333	0.028	0.022	0.024
0.333333	0.0303333	0.0283333	0.025	0.0283333	0.0276667	0.0263333	0.0263333	0.0253333	0.0253333	0.0333333	0.0243333	0.027
0.416667	0.0343333	0.033	0.029	0.0333333	0.0313333	0.03	0.0313333	0.0286667	0.029	0.04	0.0276667	0.0313333
0.5	0.0396667	0.038	0.0343333	0.0383333	0.036	0.035	0.037	0.0323333	0.0336667	0.046	0.032	0.036
0.583333	0.0456667	0.0433333	0.0406667	0.044	0.0423333	0.0403333	0.0426667	0.038	0.04	0.052	0.0376667	0.042
0.666667	0.052	0.0496667	0.0486667	0.0496667	0.049	0.0473333	0.0493333	0.0446667	0.0476667	0.0593333	0.044	0.0496667
0.75	0.06	0.0576667	0.0586667	0.0566667	0.0566667	0.0563333	0.0563333	0.0516667	0.057	0.0676667	0.0516667	0.0593333
0.833333	0.0703333	0.067	0.0706667	0.0646667	0.066	0.067	0.0643333	0.0603333	0.0683333	0.0773333	0.0606667	0.0716667
0.916667	0.0823333	0.0783333	0.085	0.0743333	0.0756667	0.0793333	0.0746667	0.0703333	0.0813333	0.0883333	0.0693333	0.0866667
1	0.0966667	0.091	0.102	0.0856667	0.087	0.0916667	0.0856667	0.0823333	0.0956667	0.102333	0.0803333	0.103
1.08333	0.115333	0.106667	0.121667	0.0976667	0.101333	0.107333	0.099	0.096	0.113333	0.118	0.0936667	0.123333
1.16667	0.140667	0.126	0.146	0.113	0.119333	0.124667	0.113667	0.113	0.133	0.138667	0.109667	0.146
1.25	0.163667	0.147667	0.173	0.132667	0.139667	0.145333	0.135	0.133	0.156	0.164667	0.127	0.172667
1.33333	0.193667	0.172667	0.204	0.151333	0.164667	0.168	0.153667	0.158	0.181333	0.189667	0.148667	0.199667
1.41667	0.213667	0.200667	0.238333	0.175	0.192	0.192667	0.176667	0.186	0.208333	0.217333	0.173	0.228667
1.5	0.231667	0.237	0.283333	0.199	0.221	0.219667	0.202	0.215667	0.236333	0.250333	0.199667	0.264
1.58333	0.251	0.283667	0.329667	0.22	0.256333	0.254667	0.224333	0.254	0.271667	0.285	0.232667	0.304333
1.66667	0.27	0.331333	0.381333	0.243	0.291	0.297667	0.25	0.296667	0.310667	0.325	0.268	0.349667
1.75	0.290333	0.375	0.425667	0.267333	0.328667	0.349	0.274333	0.349	0.359	0.366667	0.308	0.400333
1.83333	0.307667	0.396667	0.461333	0.290667	0.361333	0.406	0.298333	0.404	0.408	0.401667	0.356	0.453
1.91667	0.321	0.41	0.485667	0.319	0.399667	0.461333	0.325333	0.460333	0.458	0.439667	0.407	0.498667
2	0.33	0.420333	0.513333	0.340333	0.448333	0.509667	0.344333	0.51	0.499667	0.471333	0.459	0.536
2.08333	0.338	0.422333	0.537333	0.364	0.494333	0.542667	0.370333	0.542667	0.53	0.492667	0.481333	0.565
2.16667	0.348667	0.414667	0.571	0.386667	0.528667	0.574333	0.390667	0.568333	0.564	0.514	0.492333	0.604667
2.25	0.362	0.407	0.597	0.409667	0.555	0.601667	0.419	0.583333	0.590333	0.532333	0.503333	0.637333
2.33333	0.372667	0.399	0.632333	0.430333	0.577333	0.633	0.438	0.602	0.629	0.548333	0.516	0.683333
2.41667	0.390667	0.395333	0.656333	0.451	0.594333	0.659667	0.462	0.622	0.669	0.564	0.533	0.720667
2.5	0.397	0.392	0.679	0.465	0.606333	0.690667	0.487333	0.632333	0.714333	0.571667	0.548667	0.765333
2.58333	0.407667	0.396333	0.698667	0.481667	0.62	0.731333	0.507667	0.639667	0.757333	0.584667	0.565	0.807
2.66667	0.422667	0.398333	0.702	0.486667	0.629667	0.773667	0.529	0.643667	0.796333	0.589667	0.581	0.836333
2.75	0.433	0.403667	0.689333	0.495667	0.624	0.806667	0.542667	0.637667	0.826667	0.598667	0.573333	0.85
2.83333	0.460333	0.416333	0.673667	0.493333	0.625333	0.827	0.549	0.627	0.855	0.601667	0.566333	0.856667
2.91667	0.469667	0.426667	0.667667	0.491	0.615667	0.834333	0.554	0.616	0.864	0.629	0.547333	0.854
3	0.471	0.441667	0.641	0.506333	0.603333	0.833667	0.563	0.604	0.846333	0.640667	0.531667	0.824333
3.08333	0.471667	0.451667	0.632333	0.506667	0.596	0.836667	0.564	0.591333	0.837	0.642333	0.523	0.813667
3.16667	0.47	0.454	0.636	0.502	0.588333	0.836667	0.554	0.589	0.829	0.644667	0.53	0.801667
3.25	0.475	0.457	0.627667	0.506333	0.590333	0.840333	0.551	0.586333	0.817333	0.654	0.534	0.792333
3.33333	0.517	0.46	0.616667	0.511333	0.582333	0.839333	0.559667	0.579	0.809	0.653333	0.527667	0.777333
3.41667	0.561667	0.466333	0.604667	0.519667	0.574667	0.833	0.576667	0.574667	0.797	0.670333	0.525667	0.760333
3.5	0.558667	0.48	0.596333	0.544667	0.569667	0.817667	0.593333	0.572	0.777	0.677667	0.517333	0.746667
3.58333	0.567667	0.512	0.614	0.554	0.560667	0.811	0.599	0.566333	0.766333	0.690667	0.509	0.744667
3.66667	0.576333	0.539	0.653	0.554	0.564667	0.805667	0.608667	0.579	0.768333	0.700333	0.53	0.767
3.75	0.582667	0.537	0.648333	0.568	0.580667	0.801333	0.634	0.595667	0.77	0.702667	0.552667	0.784667
3.83333	0.566	0.544	0.628667	0.577	0.582	0.813	0.646333	0.6	0.794667	0.719667	0.550667	0.777333
3.91667	0.550667	0.554333	0.616333	0.579667	0.574667	0.847667	0.642333	0.594667	0.812333	0.732333	0.555	0.761667
4	0.567333	0.536333	0.619	0.579	0.567	0.874	0.636333	0.586333	0.831667	0.733333	0.541333	0.750333
4.08333	0.586333	0.525667	0.621333	0.580667	0.562667	0.881	0.633	0.576667	0.833	0.734333	0.531667	0.749333
4.16667	0.603333	0.532	0.617	0.593667	0.564667	0.888	0.641333	0.570667	0.829333	0.746333	0.539	0.754
4.25	0.607667	0.551	0.627667	0.599667	0.57	0.877	0.647	0.588333	0.83	0.748	0.565333	0.76
4.33333	0.617333	0.565667	0.641333	0.607333	0.57	0.886	0.66	0.588667	0.841333	0.755333	0.569667	0.756
4.41667	0.624	0.572	0.645667	0.612333	0.576333	0.882333	0.669667	0.594	0.849333	0.764667	0.568667	0.762333
4.5	0.629333	0.584	0.651	0.619667	0.581667	0.885	0.677333	0.603667	0.862	0.767333	0.592333	0.777
4.58333	0.640667	0.590667	0.651667	0.632667	0.591333	0.884667	0.693	0.609333	0.863667	0.779333	0.593333	0.786333
4.66667	0.646667	0.601	0.654667	0.640333	0.594667	0.884667	0.702333	0.617333	0.872667	0.782	0.612	0.795667
4.75	0.656	0.607333	0.651	0.652	0.603	0.878333	0.717	0.624333	0.870667	0.792333	0.62	0.801667
4.83333	0.668667	0.617	0.657333	0.668667	0.614667	0.877667	0.730333	0.634667	0.873667	0.811	0.63	0.815667
4.91667	0.679	0.630667	0.659333	0.678333	0.624333	0.87	0.744	0.648	0.874	0.828667	0.642	0.821333
5	0.694	0.634	0.670333	0.693333	0.633	0.882667	0.762333	0.653667	0.877667	0.846333	0.649667	0.838333
5.08333	0.703	0.648333	0.672	0.702	0.643	0.873667	0.776	0.664333	0.864667	0.850667	0.662	0.836
5.16667	0.721667	0.663	0.679333	0.721667	0.652	0.865667	0.802333	0.678667	0.865667	0.870333	0.675	0.841
5.25	0.731	0.674667	0.683	0.732	0.665667	0.857333	0.819333	0.689333	0.864667	0.876333	0.684667	0.843333
5.33333	0.743333	0.684333	0.693	0.747	0.673	0.863	0.841	0.699667	0.875333	0.882333	0.695667	0.847
5.41667	0.758	0.696667	0.706	0.762333	0.687333	0.862	0.86	0.712667	0.887	0.892333	0.706	0.855333
5.5	0.768667	0.706333	0.712333	0.774	0.7	0.860667	0.877333	0.725333	0.892667	0.896333	0.719667	0.852333
5.58333	0.778333	0.721667	0.724667	0.786333	0.725	0.871667	0.895667	0.742667	0.900667	0.897667	0.731667	0.862667
5.66667	0.790333	0.730667	0.732667	0.803	0.732333	0.87	0.910333	0.75	0.901667	0.909	0.739333	0.860333
5.75	0.801667	0.744333	0.743333	0.818333	0.753	0.879	0.925333	0.765667	0.909333	0.906	0.753333	0.863
5.83333	0.808333	0.753667	0.751667	0.829	0.757333	0.886	0.929667	0.776	0.909667	0.900667	0.764333	0.859667
5.91667	0.824	0.766333	0.762333	0.841667	0.776	0.897333	0.940333	0.789667	0.917667	0.903333	0.775667	0.864
6	0.835	0.776333	0.775333	0.856333	0.799333	0.903667	0.950667	0.8	0.924667	0.905	0.785667	0.865333
