# Supplementary material for: Semirandom DNA adducts regulate a filamentous defense-associated reverse transcriptase
Source: Nat Struct Mol Biol. 2026 Jun 10;33(6):953–61. doi: 10.1038/s41594-026-01813-8 (PMC13275509; doi:10.1038/s41594-026-01813-8)
Supplement: Supplementary file 15 — Numerical source data for Extended Data Fig. 8a,b. [file 41594_2026_1813_MOESM15_ESM.xlsx]

## Sheet: ED Fig. 8a
	DRT1 WT vs. empty vector				DRT1 RTKO vs. empty vector				DRT1 NitKO vs. empty vector
	gene	log2fc	-log10Padj		gene	log2fc	-log10Padj		gene	log2fc	-log10Padj
	gene-12	-1.91596	300		gene-wac	-0.701888	38.6592		gene-23	-0.933788	89.1379
	gene-18	-2.13482	300		gene-nrdC.10	-2.32459	34.714		gene-18	-0.81381	64.3107
	gene-19	-1.88375	300		gene-37	-0.70184	34.2721		gene-37	-0.832834	59.0283
	gene-23	-2.21607	300		gene-18	-0.667871	34.0756		gene-wac	-0.783065	43.7773
	gene-hoc	-2.2066	300		gene-e.8	-2.78229	31.3957		gene-nrdC.10	-2.30458	35.2125
	gene-ipIII	-1.66318	300		gene-23	-0.763299	24.8185		gene-19	-0.749469	32.9101
	gene-wac	-2.35019	300		gene-motA	-1.71169	20.9284		gene-e.8	-2.61983	27.3125
	gene-denV	-1.78053	237.023		gene-22	-0.530242	20.2832		gene-ipIII	-0.681504	27.3125
	gene-rIIB	2.0485	227.503		gene-hoc	-0.812638	19.0796		gene-hoc	-0.915817	26.0888
	gene-36	-1.65987	220.923		gene-e.7	-1.76295	17.08		gene-12	-0.644928	24.3344
	gene-44	2.4099	202.001		gene-denV	-0.525692	15.9509		gene-denV	-0.636199	23.9914
	gene-45	2.50553	200.783		gene-nrdC.8	-1.96975	15.398		gene-24	-0.699622	23.9626
	gene-inh	-1.35407	199.15		gene-soc	-0.577481	14.8572		gene-34	-0.690328	23.9586
	gene-22	-1.89616	190.195		gene-44	0.709489	14.6051		gene-36	-0.601471	20.7545
	gene-37	-1.73076	186.456		gene-19	-0.605167	14.1918		gene-motA	-1.62464	20.5272
	gene-25	-1.6504	169.646		gene-pin	0.698169	12.6425		gene-22	-0.646728	19.983
	gene-34	-1.49199	165.261		gene-36	-0.4744	12.5956		gene-inh	-0.521607	18.466
	gene-rpbA	2.57024	160.418		gene-ipIII	-0.558508	12.5956		gene-ipII	-0.779808	16.9872
	gene-11	-1.77491	156.972		gene-rIIB	0.471267	12.4501		gene-44	0.802183	15.5243
	gene-24	-1.64755	156.582		gene-regA	0.886862	11.706		gene-pin	0.755126	15.3152
	gene-e	-1.45858	149.851		gene-ipII	-0.653129	10.6694		gene-38	-0.548613	14.9101
	gene-8	-1.53241	143.432		gene-inh	-0.410771	10.3663		gene-e.7	-1.63369	14.2588
	gene-13	-1.82467	140.609		gene-34	-0.521478	10.2758		gene-68	-0.509898	13.4711
	gene-27	-1.55717	138.691		gene-38	-0.449762	10.2265		gene-13	-0.46629	12.2798
	gene-30.9	1.84274	136.791		gene-12	-0.488236	9.71609		gene-10	-0.390834	12.2328
	gene-29	-1.47609	136.221		gene-10	-0.3256	9.67118		gene-t	-0.476427	12.2328
	gene-10	-1.50455	135.978		gene-46	0.460938	8.86913		gene-e	-0.396808	11.6345
	gene-48	-1.72608	135.1		gene-62	0.826553	8.86913		gene-nrdC.8	-1.77225	11.3625
	gene-2	-1.4007	129.543		gene-t	-0.34431	8.24065		gene-11	-0.410752	11.3363
	gene-ipII	-1.86193	129.365		gene-56	0.527071	8.1323		gene-29	-0.372696	10.9245
	gene-alt	-1.65945	125.202		gene-13	-0.369964	8.08308		gene-rIIB	0.44927	10.6234
	gene-9	-1.4646	124.887		gene-48	-0.372471	8.0179		gene-56	0.569448	10.4101
	gene-31	1.71558	123.794		gene-43	0.364649	7.94217		gene-regA	0.858111	10.3675
	gene-15	-1.60469	122.205		gene-24	-0.458305	7.74411		gene-9	-0.402102	9.91364
	gene-pin	1.96252	106.712		gene-a-gt	0.352514	7.21808		gene-62	0.877179	9.61979
	gene-3	-1.5425	105.788		gene-60	0.47055	7.03308		gene-35	-0.406196	9.383
	gene-62	2.38915	100.009		gene-frd.1	-0.805807	6.81334		gene-soc	-0.512747	8.34872
	gene-52	1.46337	98.58		gene-49.2	0.679957	6.52128		gene-46	0.428734	7.67778
	gene-54	-1.87224	97.335		gene-9	-0.310508	6.38103		gene-60	0.497978	7.65758
	gene-rnlB	2.46867	95.2756		gene-35	-0.305789	6.27935		gene-48	-0.416112	7.35164
	gene-60	1.49114	95.1459		gene-modB	-1.27524	6.0482		gene-43	0.34719	7.29757
	gene-rIIA	1.42814	93.0223		gene-45	0.507253	5.79731		gene-54	-0.51161	7.17263
	gene-38	-1.46412	90.1735		gene-30	0.31212	5.60271		gene-49.2	0.770662	7.01547
	gene-14	-1.59709	83.2812		gene-11	-0.282316	5.44228		gene-52	0.454954	6.80967
	gene-35	-1.43453	82.6181		gene-31	0.403092	5.06326		gene-30	0.346974	6.14997
	gene-dsbA	2.67363	80.5085		gene-rIII	0.40192	4.98133		gene-modB	-1.384	6.11295
	gene-ipI	-1.27625	77.3664		gene-54	-0.386089	4.90855		gene-31	0.411137	6.03763
	gene-68	-1.2806	75.8779		gene-60.1	0.592521	4.90855		gene-rIIA	0.396732	6.03763
	gene-49.2	1.98304	75.1449		gene-e	-0.277839	4.85305		gene-frd.1	-0.783268	6.0278
	gene-20	-0.92767	74.9683		gene-68	-0.331991	4.76256		gene-20	-0.221785	5.9431
	gene-t	-1.17425	74.201		gene-rIIA	0.317967	4.71187		gene-imm.1	-0.780736	5.49485
	gene-43	1.17475	73.147		gene-30.7	-0.725029	4.50725		gene-ipI	-0.352195	5.49485
	gene-rnh	1.75893	69.3283		gene-30.9	0.331897	4.3853		gene-dda	0.485644	5.1707
	gene-51	-1.58651	66.5885		gene-dda	0.429837	4.32916		gene-8	-0.237179	4.7122
	gene-soc	-1.63292	65.7987		gene-b-gt	0.325046	4.28905		gene-nrdC	0.695926	4.44855
	gene-rnlA	-1.06197	64.4833		gene-41	0.26907	4.1786		gene-30.7	-0.69521	4.21538
	gene-nrdC.10	-3.01295	63.4439		gene-imm.1	-0.646475	4.0366		gene-45	0.450499	4.21538
	gene-7	-1.02259	56.1388		gene-alc	-0.574455	3.80753		gene-a-gt	0.257675	3.94037
	gene-16	-1.342	56.0562		gene-55.5	-0.78748	3.68331		gene-segF	0.524534	3.91058
	gene-regA	1.69249	55.512		gene-segF	0.467937	3.68331		gene-vs.6	-0.370711	3.91058
	gene-vs.8	-0.899795	54.7174		gene-gp47	0.353278	3.67765		gene-41	0.255529	3.63636
	gene-dda	1.35875	52.4093		gene-52	0.349338	3.42555		gene-dam	0.614336	3.55769
	gene-61.2	1.27772	52.1726		gene-nrdC	0.564542	3.31126		gene-27	-0.258731	3.39968
	gene-nrdC	1.97752	50.016		gene-tk	0.416299	3.24821		gene-49.3	0.773669	3.30254
	gene-57B	-0.792582	47.8722		gene-alt	-0.1905	2.90435		gene-dexA	0.430713	3.16056
	gene-28	-1.66551	47.4299		gene-42	0.284911	2.8443		gene-60.1	0.501849	3.08048
	gene-67	-1.12576	47.0042		gene-mobB	0.307983	2.83024		gene-14	-0.275899	3.04643
	gene-58%3D61	1.19113	44.2725		gene-39	0.258205	2.82712		gene-30.9	0.283835	3.04643
	gene-e.8	-3.2061	43.8616		gene-49.3	0.661461	2.78778		gene-39	0.26564	3.04643
	gene-dexA	1.2806	43.6289		gene-29	-0.233349	2.68732		gene-59	0.554328	3.04643
	gene-segB	0.978653	43.5924		gene-segA	0.339493	2.68732		gene-mobB	0.31173	3.02667
	gene-denB	1.21504	41.79		gene-srd	-0.834644	2.68324		gene-nrdA	-0.205884	2.98429
	gene-vs.6	-0.969335	41.1792		gene-55.6	-0.786929	2.65826		gene-55.5	-0.782046	2.93273
	gene-33	2.73692	40.6714		gene-vs.6	-0.315634	2.65118		gene-b-gt	0.279886	2.90957
	gene-denB.1	1.7815	40.5993		gene-dexA	0.357861	2.35712		gene-15	-0.227744	2.88194
	gene-6	-0.899644	39.7536		gene-e.5	-0.80695	2.30274		gene-tk	0.394835	2.85091
	gene-a-gt	0.963962	39.2114		gene-nrdC.7	-0.733923	2.30274		gene-25	-0.226038	2.36136
	gene-57A	-0.857663	38.763		gene-ipI	-0.228613	2.10592		gene-42	0.263034	2.33298
	gene-ndd	1.50288	38.216		gene-8	-0.15565	2.03999		gene-alc	-0.43914	2.33298
	gene-mobB	1.14543	37.4327		gene-dam	0.468583	2.02393		gene-srd	-0.817461	2.3294
	gene-49.3	2.29381	36.5504		gene-59	0.446947	1.92233		gene-nrdC.5	0.415294	2.20767
	gene-gp47	1.21845	33.5177		gene-27	-0.172042	1.90864		gene-46.2	0.552724	2.1933
	gene-59	1.7516	31.3284		gene-cef	-0.544502	1.81544		gene-dexA.2	0.667379	2.17937
	gene-61.4	1.14145	31.1281		gene-nrdC.4	-0.405293	1.70817		gene-dsbA	0.534419	2.14786
	gene-17	-1.29452	30.1088		gene-57B	0.120491	1.62078		gene-gp47	0.27187	2.14448
	gene-rIII	0.873777	29.795		gene-31.2	0.450201	1.59614		gene-2	-0.218466	2.12068
	gene-rI	-0.968263	28.219		gene-14	-0.177958	1.46964		gene-frd	-0.434444	2.12068
	gene-asiA	-1.71367	28.1354		gene-46.2	0.445826	1.36269		gene-cd	0.280994	2.10486
	gene-segE	-0.806917	26.2631		gene-cd	0.224869	1.36269		gene-alt	-0.170834	2.07913
	gene-alt.-3	-0.916617	26.2046		gene-15	-0.184179	1.31799		gene-uvsY.-2	-0.350287	2.0735
	gene-41	0.790555	25.1102		gene-dsbA	0.376161	1.29801		gene-rnh	0.351498	2.02781
	gene-42	0.828885	25.1102		gene-nrdC.5	0.316605	1.29721		gene-47.1	0.6911	1.85418
	gene-5	-0.723227	24.5497		gene-rpbA	0.286818	1.22818		gene-16	-0.435048	1.85319
	gene-e.7	-1.86341	24.0804		gene-67	-0.174683	1.20539		gene-rIII	0.25249	1.76712
	gene-60.1	1.16108	23.9208		gene-uvsY.-2	-0.248902	1.19519		gene-segA	0.269442	1.75287
	gene-frd.1	-1.33297	22.2024		gene-cd.2	0.398181	1.18504		gene-cef	-0.544028	1.66613
	gene-uvsW	-0.528895	22.085		gene-dexA.2	0.471506	1.18504		gene-67	-0.191307	1.54386
	gene-nrdC.11	0.718778	21.7851		gene-rnh	0.259693	1.18504		gene-33	0.588289	1.53868
	gene-nrdH	0.893996	20.6585		gene-modA	-0.558746	1.18489		gene-55.8	0.405169	1.45003
	gene-motA	-1.43536	20.2245		gene-55.8	0.370818	1.1566		gene-40	0.337335	1.43592
	gene-imm	0.96189	19.6444		gene-nrdH	0.245026	1.1566		gene-e.5	-0.669744	1.3691
	gene-rI.1	-1.00939	19.5656		gene-uvsW	0.118703	1.12388		gene-5	-0.149175	1.31389
	gene-segF	0.962175	19.5511		gene-frd	-0.328498	1.10385		gene-nrdC.7	-0.594762	1.30746
	gene-nrdC.8	-2.24249	19.2585		gene-47.1	0.494027	1.02194		gene-rpbA	0.294205	1.30746
	gene-56	0.724246	19.0158		gene-20	-0.100424	1.01242		gene-nrdG	0.195911	1.24004
	gene-46	0.76051	18.7489		gene-denB	0.19428	1.00561		gene-modA	-0.674716	1.23351
	gene-dda.1	1.33711	18.6161		gene-vs.3	0.119241	0.968945		gene-7	-0.116973	1.21525
	gene-cd	0.616381	18.4995		gene-motB.2	-0.291988	0.961022		gene-denB	0.230226	1.21525
	gene-39	0.640224	16.8841		gene-ndd.1	-0.488485	0.940609		gene-31.2	0.393268	1.16632
	gene-nrdA	-0.609554	15.8647		gene-25	-0.140172	0.921786		gene-cd.3	0.298628	1.15821
	gene-vs.3	-0.594041	14.8573		gene-33	0.430467	0.921786		gene-55.6	-0.513737	1.12345
	gene-4	-1.11754	14.2631		gene-dmd	-0.294853	0.921786		gene-tk.2	0.583943	1.02994
	gene-SegG	0.849362	13.7735		gene-mobD.1	-0.362368	0.870561		gene-39.1	0.290464	1.026
	gene-24.2	2.85112	13.49		gene-frd.2	-0.360807	0.858666		gene-rnlB	0.307213	1.02481
	gene-30	0.577792	13.3605		gene-58%3D61	0.165631	0.854491		gene-tk.1	0.602678	1.02481
	gene-nrdC.3	1.00851	13.1039		gene-nrdG	0.144267	0.816531		gene-cd.2	0.382342	1.02194
	gene-rIIA.1	1.6526	13.0872		gene-nudE	0.177995	0.792284		gene-55.3	-0.502737	0.983844
	gene-alt.-2	-1.06585	12.946		gene-trna.4	-0.40579	0.774821		gene-ndd.1	-0.545124	0.980885
	gene-dam	1.02319	12.8102		gene-40	0.24912	0.772351		gene-58%3D61	0.188369	0.951439
	gene-uvsY.-2	-0.84028	12.7517		gene-rnlB	0.261235	0.770557		gene-51	-0.159709	0.909165
	gene-nrdC.5	0.894922	12.5747		gene-nrdA.1	-0.188501	0.757875		gene-nrdD	0.108774	0.905348
	gene-5.1	-0.474877	12.3826		gene-nrdD	0.0940294	0.739272		gene-6	-0.10129	0.885698
	gene-modB	-1.97785	12.1807		gene-mobD.4	-0.367181	0.729382		gene-uvsY	0.148688	0.885698
	gene-30.7	-1.09496	12.1763		gene-49.1	0.436997	0.725934		gene-mobD.1	-0.394046	0.868408
	gene-46.2	1.12615	11.938		gene-SegG	0.205325	0.710676		gene-nrdH	0.206442	0.857658
	gene-5.4	-0.607783	11.5859		gene-51	-0.148675	0.710186		gene-55.1	0.363964	0.854271
	gene-dexA.2	1.54158	11.4416		gene-denB.1	0.254631	0.693882		gene-td	0.128535	0.82348
	gene-nrdG	0.525691	11.1113		gene-uvsX	0.0958897	0.686196		gene-49.1	0.501916	0.764107
	gene-tk	0.645331	10.8275		gene-30.2	0.191218	0.661594		gene-arn.1	0.292237	0.763771
	gene-nrdA.1	-0.68212	10.4722		gene-cd.4	0.405094	0.660934		gene-nrdC.11	0.153477	0.758151
	gene-40	0.817507	10.4621		gene-alt.1	0.279592	0.653548		gene-SegG	0.18894	0.727623
	gene-vs.4	-0.550697	10.4076		gene-vs.4	0.120905	0.648638		gene-rIIA.1	0.418676	0.717708
	gene-vs.5	-0.639602	10.3209		gene-nrdC.9	-0.396509	0.612075		gene-alt.-3	0.148844	0.68686
	gene-55.8	0.980532	10.0756		gene-55.3	-0.311058	0.604729		gene-dexA.1	0.389466	0.68686
	gene-uvsY	-0.486079	9.72496		gene-dda.1	0.261789	0.604729		gene-tk.3	0.483667	0.68686
	gene-cd.2	1.04678	9.39256		gene-24.2	0.379462	0.568233		gene-31.1	0.188665	0.611245
	gene-nrdC.6	0.836524	9.05327		gene-45.2	0.358279	0.568233		gene-3	-0.0941278	0.579273
	gene-26	-1.25343	8.87116		gene-mobC	0.118104	0.562096		gene-mobC	0.121617	0.573032
	gene-b-gt	0.455243	8.49494		gene-motA.1	-0.34058	0.547376		gene-57B	0.0824601	0.570071
	gene-49.1	1.9463	8.34841		gene-segB	0.10236	0.540209		gene-nrdC.9	-0.430259	0.570071
	gene-30.2	0.648075	8.25002		gene-16	-0.257759	0.539694		gene-30.2	0.182758	0.557404
	gene-nrdB	-0.414937	8.16064		gene-motB	-0.133016	0.538607		gene-nrdC.2	0.436595	0.557404
	gene-47.1	1.43303	8.06855		gene-frd.3	-0.277189	0.532844		gene-24.2	0.431088	0.547892
	gene-sp	0.936541	7.9146		gene-tk.3	0.360877	0.532844		gene-frd.2	-0.275398	0.520977
	gene-45.2	2.9647	7.80802		gene-39.1	0.195424	0.528292		gene-49	0.323293	0.501328
	gene-dexA.1	1.29566	7.69174		gene-nrdC.11	0.127036	0.528292		gene-vs.4	0.10911	0.498313
	gene-arn	-1.10763	7.52477		gene-tk.1	0.305343	0.486031		gene-mobD.4	-0.309038	0.488926
	gene-alc	-0.700216	7.46508		gene-srh	0.320803	0.475681		gene-pseT.1	0.305931	0.485089
	gene-mobE	-0.500919	7.05231		gene-nrdA	-0.0815218	0.459079		gene-modA.4	0.367895	0.464484
	gene-nrdB.1	-0.484365	6.74808		gene-cd.3	0.160563	0.432194		gene-arn.2	0.198531	0.450045
	gene-nrdC.1	1.23762	5.98242		gene-pseT	0.121198	0.432194		gene-denB.1	0.215073	0.429701
	gene-rI.-1	-0.615218	5.85016		gene-cd.1	0.202841	0.412092		gene-nrdA.1	-0.137702	0.416048
	gene-nrdA.2	-0.601098	5.20372		gene-mobD.3	-0.305802	0.412092		gene-mobD.5	-0.264862	0.405205
	gene-motB.1	0.595156	4.97188		gene-ndd	-0.171347	0.412092		gene-alt.1	0.235763	0.404271
	gene-tk.3	1.70653	4.94082		gene-tk.2	0.306204	0.412092		gene-segD	-0.283841	0.404271
	gene-53	-0.413011	4.41011		gene-vs.1	-0.180621	0.400236		gene-vs.1	-0.181004	0.404271
	gene-mobD.1	-0.795617	4.3897		gene-30.5	0.279519	0.392198		gene-asiA.1	0.322035	0.39042
	gene-motB.2	0.546534	4.35247		gene-28	-0.136645	0.385052		gene-vs.8	-0.0718705	0.39042
	gene-frd.2	-0.737675	4.19744		gene-ndd.6	-0.228614	0.385052		gene-pseT.2	0.180139	0.383639
	gene-e.6	0.396196	4.07383		gene-2	-0.0845885	0.349395		gene-asiA	-0.173064	0.380966
	gene-cd.1	0.690102	3.9217		gene-nrdB.1	0.101351	0.343016		gene-4	-0.144494	0.378363
	gene-segA	0.391371	3.7622		gene-nrdC.1	0.249392	0.343016		gene-45.2	0.326806	0.378363
	gene-cd.3	0.456082	3.65928		gene-dexA.1	0.234558	0.33298		gene-nrdC.4	-0.153878	0.378363
	gene-dmd	0.548079	3.65511		gene-uvsY	0.1097	0.33298		gene-ndd.6	-0.281999	0.377128
	gene-tk.2	1.24747	3.44852		gene-cd.5	0.217485	0.331017		gene-a-gt.5	-0.262814	0.370357
	gene-mobC	0.290961	3.0188		gene-a-gt.3	0.264813	0.325066		gene-mobA	0.32396	0.343218
	gene-31.2	0.609869	2.88554		gene-5	-0.0486317	0.316793		gene-srh	0.311588	0.343218
	gene-segD	0.652524	2.82636		gene-denA	0.13091	0.298457		gene-segB	0.0743651	0.339332
	gene-denA	-0.413093	2.78194		gene-nrdC.2	0.244976	0.297088		gene-cd.4	0.300869	0.336993
	gene-30.8	-0.622506	2.53036		gene-31.1	0.108618	0.273635		gene-pseT	0.0959255	0.336993
	gene-nrdC.2	1.43995	2.49217		gene-asiA	-0.134519	0.262319		gene-trna.3	0.114505	0.336993
	gene-frd	-0.401906	2.48007		gene-49	0.199771	0.261221		gene-motA.1	-0.296331	0.325583
	gene-td	-0.259331	2.47384		gene-nrdC.6	-0.143687	0.257083		gene-cd.5	0.221108	0.319901
	gene-ac	1.40024	2.36527		gene-tk.4	0.135689	0.248866		gene-uvsW	0.0604689	0.319901
	gene-tk.4	0.41515	2.2686		gene-rIIA.1	0.198021	0.242422		gene-28	-0.12006	0.313148
	gene-vs.7	-0.357328	2.24252		gene-segC	0.1827	0.241194		gene-mobD.2a	-0.287775	0.308785
	gene-cef	-0.498542	2.24194		gene-mrh.1	-0.188239	0.227068		gene-trna.2	0.132461	0.292838
	gene-pseT	0.220682	2.23809		gene-30.8	-0.158723	0.217778		gene-dda.1	0.171085	0.291768
	gene-arn.4	-0.379559	2.21167		gene-alt.-2	-0.101402	0.217778		gene-vs.5	-0.103553	0.290468
	gene-nudE	-0.263099	2.13504		gene-30.4	0.195308	0.214758		gene-61.2	0.103637	0.28584
	gene-ndd.5	1.61326	2.05422		gene-57A	0.0506628	0.214758		gene-53	-0.0850338	0.273582
	gene-alt.-1	-0.833344	2.03778		gene-a-gt.4	-0.0833471	0.193536		gene-mrh	0.251577	0.273582
	gene-frd.3	-0.521292	1.88083		gene-modA.4	0.1601	0.193536		gene-ndd.5	-0.20451	0.272878
	gene-imm.1	0.340333	1.88083		gene-5.1	0.046794	0.185668		gene-a-gt.3	0.260777	0.268931
	gene-61.1	0.852078	1.78245		gene-nrdC.3	-0.116797	0.182001		gene-denA	0.129792	0.268931
	gene-nrdC.9	-0.874341	1.71873		gene-alt.-3	0.0591094	0.178802		gene-26	-0.163351	0.26345
	gene-tk.1	1.47897	1.69858		gene-mobD.5	-0.137607	0.178256		gene-goF	-0.164906	0.26345
	gene-modA	-1.15595	1.59634		gene-sp	-0.137958	0.178256		gene-pseT.3	0.140677	0.262383
	gene-vs.1	0.326461	1.45817		gene-39.2	-0.164241	0.177077		gene-arn	0.154007	0.250044
	gene-a-gt.3	0.819369	1.4226		gene-goF	-0.115515	0.157609		gene-cd.1	0.147788	0.250044
	gene-24.3	1.01499	1.41171		gene-td	0.048451	0.157609		gene-frd.3	-0.177023	0.250044
	gene-46.1	0.773058	1.41141		gene-a-gt.5	-0.138874	0.151011		gene-nudE	0.0849815	0.247045
	gene-30.1	0.415369	1.36157		gene-arn.2	0.092628	0.140875		gene-rI.1	0.0664105	0.242184
	gene-asiA.1	-0.740392	1.34716		gene-5.3	0.108454	0.123038		gene-30.5	0.218188	0.240439
	gene-trna.4	-0.589017	1.33463		gene-5.4	-0.0480455	0.119705		gene-21	-0.117507	0.23888
	gene-trna.3	-0.187936	1.30444		gene-e.2	-0.119422	0.119705		gene-ndd.4	-0.114959	0.237788
	gene-49	0.470196	1.26011		gene-pseT.1	0.114091	0.119705		gene-trna.4	-0.195114	0.237788
	gene-ndd.6	1.13153	1.17262		gene-pseT.2	0.0800215	0.119705		gene-ac	0.225774	0.222684
	gene-mrh	0.620291	1.1605		gene-regB	-0.0525855	0.119705		gene-repEA	0.163163	0.222684
	gene-mobA	0.847482	1.14072		gene-segE	0.0435137	0.119705		gene-nrdB.1	-0.0747166	0.21523
	gene-mrh.1	0.455371	1.09572		gene-vs	0.0853685	0.119705		gene-e.4	0.217152	0.205142
	gene-ndd.1	0.478224	1.07839		gene-vs.8	-0.0329313	0.119705		gene-46.1	0.20509	0.205124
	gene-31.1	0.223829	1.04561		gene-55	0.0388521	0.114153		gene-motB.2	-0.107661	0.205124
	gene-e.4	0.772371	1.04458		gene-e.6	-0.0594795	0.114153		gene-mrh.2	-0.20778	0.205124
	gene-5.3	-0.368947	1.03608		gene-55.1	0.096151	0.113711		gene-nrdC.1	0.183131	0.205124
	gene-mobD.4	-0.412135	1.03253		gene-24.3	0.115894	0.109439		gene-tk.4	0.11311	0.205124
	gene-cd.4	0.553069	0.983175		gene-e.4	0.118921	0.109439		gene-vs.3	0.0502042	0.205124
	gene-segC	-0.375853	0.929249		gene-mobA	0.118176	0.109439		gene-segE	0.0559207	0.204201
	gene-motB	0.16775	0.901099		gene-mobD.2a	-0.11483	0.109439		gene-a-gt.4	-0.0931434	0.200571
	gene-32	-0.0905525	0.896217		gene-rI.1	0.0478038	0.109439		gene-nrdB	-0.0402108	0.200571
	gene-srd	-0.389246	0.864679		gene-segD	-0.0994972	0.109439		gene-dmd	-0.10813	0.198295
	gene-srh	0.889717	0.864679		gene-vs.5	-0.0492487	0.109439		gene-ndd.2	-0.150995	0.176497
	gene-52.1	1.06564	0.783347		gene-26	-0.075919	0.108073		gene-repEB	-0.121765	0.176497
	gene-pseT.1	0.329266	0.782201		gene-3	-0.0301399	0.106332		gene-rI.-1	-0.0712757	0.172811
	gene-goF	-0.249362	0.768901		gene-6	-0.0223681	0.106332		gene-modA.3	0.170037	0.163382
	gene-nrdC.4	0.165106	0.673609		gene-mrh.2	-0.111114	0.104739		gene-sp	-0.116624	0.163382
	gene-repEB	-1.07112	0.636127		gene-pseT.3	-0.064057	0.102626		gene-mobE	-0.0549088	0.162257
	gene-30.6	-0.212274	0.613951		gene-30.1	-0.0809234	0.099296		gene-mrh.1	-0.143715	0.162257
	gene-motA.1	0.576328	0.565156		gene-imm	-0.0529385	0.099296		gene-vs.7	-0.0777092	0.162183
	gene-55.2	0.21731	0.532749		gene-rI	-0.0367784	0.0953897		gene-uvsX	0.0330115	0.161323
	gene-55.4	0.450966	0.417231		gene-46.1	0.0985777	0.0937122		gene-e.2	0.131695	0.160362
	gene-pseT.3	-0.15173	0.417231		gene-e.3	0.0925248	0.0937122		gene-nrdC.3	0.0940678	0.158029
	gene-modA.2	0.782939	0.398637		gene-asiA.1	0.0915255	0.0885151		gene-e.6	-0.0614832	0.151033
	gene-ndd.4	-0.72077	0.341983		gene-a-gt.2	-0.0401022	0.0763836		gene-5.1	-0.0352684	0.149066
	gene-30.4	0.456264	0.322233		gene-arn	-0.0575029	0.0763836		gene-61.1	0.153818	0.148941
	gene-30.5	0.233604	0.301547		gene-vs.7	0.0443889	0.0763836		gene-alt.-1	-0.141119	0.148756
	gene-e.2	0.180066	0.301547		gene-4	-0.0387494	0.0754321		gene-arn.4	0.0693956	0.148756
	gene-modA.4	0.512857	0.301547		gene-modA.3	0.0789175	0.0754321		gene-nrdC.6	-0.0841571	0.148756
	gene-a-gt.5	0.156324	0.295963		gene-motB.1	-0.0450878	0.0754321		gene-39.2	-0.147905	0.148447
	gene-cd.5	0.154903	0.27554		gene-trna.2	0.0424053	0.0754321		gene-24.3	0.144537	0.142465
	gene-modA.3	0.225965	0.26808		gene-mrh	0.0742404	0.0730822		gene-30.3	-0.0943487	0.142465
	gene-arn.1	-0.121419	0.261179		gene-rI.-1	-0.0282407	0.0730184		gene-30.6	-0.0857219	0.142465
	gene-repEA	0.546014	0.257938		gene-55.4	-0.0545447	0.0434415		gene-5.4	-0.0419399	0.142465
	gene-mrh.2	0.224268	0.24167		gene-uvsY.-1	-0.0368916	0.0380891		gene-arn.3	0.0860914	0.142465
	gene-ndd.2	0.415208	0.233179		gene-53	-0.0136414	0.0245289		gene-motB.1	-0.0792866	0.142465
	gene-vs	-0.102098	0.230764		gene-trna.3	0.0156232	0.0242277		gene-segC	0.105037	0.142465
	gene-55.6	-0.145068	0.230518		gene-ac	0.0345465	0.0215724		gene-uvsY.-1	-0.0940337	0.142465
	gene-55.5	0.103255	0.206656		gene-32	-0.00602563	0.0181887		gene-ndd.2a	-0.0553354	0.136516
	gene-39.1	0.0796725	0.185896		gene-7	-0.00626689	0.0181887		gene-mobD	-0.0783925	0.127054
	gene-uvsY.-1	0.0915402	0.174949		gene-55.2	0.0229653	0.0178582		gene-55.2	0.0832701	0.121221
	gene-nrdC.7	-0.111986	0.166671		gene-17	-0.00888041	0.0103091		gene-57A	-0.0277119	0.121221
	gene-stp	-0.293737	0.149405		gene-30.6	-0.016057	0.0103091		gene-vs	0.0711634	0.121221
	gene-mobD	-0.0638323	0.125775		gene-61.4	-0.00942984	0.0103091		gene-30.4	0.116054	0.120878
	gene-mobD.2	0.32993	0.125775		gene-alt.-1	-0.0204604	0.0103091		gene-30.1	-0.0760398	0.116484
	gene-alt.1	0.0737574	0.122404		gene-arn.3	0.01211	0.00913235		gene-mobD.3	0.106298	0.116484
	gene-nrdD	-0.0227966	0.113036		gene-mobD	-0.0109829	0.00913235		gene-17	0.0427239	0.114729
	gene-mobD.5	-0.0693243	0.107425		gene-arn.1	0.00798766	0.00805246		gene-imm	-0.048194	0.113941
	gene-21	-0.282701	0.106347		gene-arn.4	0.00646505	0.00805246		gene-55	-0.0288483	0.102644
	gene-regB	-0.0279463	0.106347		gene-nrdA.2	0.0067278	0.00805246		gene-ndd	-0.0438714	0.0894893
	gene-30.3	0.254711	0.10586		gene-61.2	-0.00312102	0.00630598		gene-nrdA.2	0.0381723	0.0894893
	gene-55.1	0.0548993	0.0911408		gene-nrdB	-0.0017647	0.00630598		gene-32	-0.0123888	0.0798438
	gene-arn.2	-0.0381392	0.0788963		gene-rnlA	-0.00195175	0.00630598		gene-5.3	-0.0559205	0.0798438
	gene-arn.3	-0.0434053	0.0788963		gene-61.1	0.0055002	0.0056644		gene-rnlA	0.0154089	0.0736235
	gene-e.5	-0.0685276	0.0788963		gene-mobE	-0.000713993	0.00237271		gene-a-gt.2	-0.0276539	0.0622674
	gene-mobD.3	0.0830722	0.0788963		gene-17''	NA	NA		gene-30.8	0.0409648	0.0555351
	gene-a-gt.2	0.0264553	0.068217		gene-17'A	NA	NA		gene-motB	-0.0182173	0.0555351
	gene-pseT.2	0.0297484	0.0666628		gene-17'B	NA	NA		gene-modA.2	-0.0240426	0.0462474
	gene-mobD.2a	-0.103878	0.061079		gene-21	-0.0902773	NA		gene-alt.-2	-0.0196687	0.0446473
	gene-e.3	0.105351	0.0592529		gene-21'	NA	NA		gene-55.4	-0.0377824	0.0369487
	gene-uvsX	0.012568	0.0592529		gene-26'	NA	NA		gene-regB	-0.0126348	0.0369487
	gene-39.2	-0.0930654	0.0559767		gene-30.3	-0.0882841	NA		gene-52.1	-0.0186544	0.0291217
	gene-trna.2	-0.0197618	0.055037		gene-30.3'	NA	NA		gene-61.4	-0.010959	0.0291217
	gene-55.3	0.0799725	0.0446669		gene-49'	NA	NA		gene-e.3	0.024755	0.0273611
	gene-ndd.2a	-0.0805509	0.0317519		gene-52.1	-0.0366557	NA		gene-mobD.2	0.00785354	0.0248989
	gene-55	0.00781019	0.0283407		gene-I-TevI	NA	NA		gene-rI	-0.00224235	0.00804829
	gene-a-gt.4	-0.0112415	0.0283407		gene-I-TevII	NA	NA		gene-17''	NA	NA
	gene-17''	NA	NA		gene-I-TevIII	NA	NA		gene-17'A	NA	NA
	gene-17'A	NA	NA		gene-mobD.2	0.048187	NA		gene-17'B	NA	NA
	gene-17'B	NA	NA		gene-modA.2	-0.0179378	NA		gene-21'	NA	NA
	gene-21'	NA	NA		gene-ndd.2	-0.0975166	NA		gene-26'	NA	NA
	gene-26'	NA	NA		gene-ndd.2a	-0.0467489	NA		gene-30.3'	NA	NA
	gene-30.3'	NA	NA		gene-ndd.3	NA	NA		gene-49'	NA	NA
	gene-49'	NA	NA		gene-ndd.4	-0.0973802	NA		gene-I-TevI	NA	NA
	gene-I-TevI	NA	NA		gene-ndd.5	-0.131705	NA		gene-I-TevII	NA	NA
	gene-I-TevII	NA	NA		gene-repEA	0.250135	NA		gene-I-TevIII	NA	NA
	gene-I-TevIII	NA	NA		gene-repEB	-0.0711997	NA		gene-ndd.3	NA	NA
	gene-ndd.3	NA	NA		gene-stp	NA	NA		gene-stp	NA	NA

## Sheet: ED Fig. 8b
	DRT1 WT vs. empty vector				DRT1 RTKO vs. empty vector				DRT1 NitKO vs. empty vector
	gene	log2fc	-log10Padj		gene	log2fc	-log10Padj		gene	log2fc	-log10Padj
	gene-T5.078	-3.32331	91.9547		gene-T5.162	0.405933	11.4246		gene-T5.145	-0.355783	6.90658
	gene-T5.077	-3.16132	159.35		gene-T5s08	0.290735	10.8735		gene-T5.154	-0.381469	6.90658
	gene-T5.098	-2.93862	264.57		gene-T5.030	0.327252	8.28334		gene-T5.162	0.519674	6.90658
	gene-T5.079	-2.74531	15.6536		gene-T5.154	-0.380251	8.26425		gene-T5.077	-0.568756	6.49214
	gene-T5.097	-2.73994	300		gene-T5.100	0.292981	6.90705		gene-T5.041	-0.350434	5.59176
	gene-T5.040	-2.63762	163.269		gene-T5.153	-0.303905	6.62988		gene-T5.100	0.405725	5.57349
	gene-T5.041	-2.54053	230.735		gene-T5.142	-0.235481	6.33839		gene-T5.030	0.40093	5.17328
	gene-T5.039	-2.47948	131.413		gene-T5.004	0.450455	6.24124		gene-T5.078	-0.560026	5.08566
	gene-T5.143	-2.45037	89.327		gene-T5.144	-0.230395	5.99895		gene-T5.153	-0.339285	4.8962
	gene-T5.140	-2.42366	217.666		gene-T5.145	-0.259459	5.86144		gene-T5.032	0.311804	4.82681
	gene-T5.144	-2.24326	152.514		gene-T5.107	0.290023	5.66381		gene-T5.039	-0.38853	4.73518
	gene-T5.145	-2.20278	163.218		gene-T5.032	0.225358	5.18339		gene-T5.147	-0.295642	4.57512
	gene-T5.142	-2.16608	158.921		gene-T5.152	-0.245117	4.92103		gene-T5.101	0.342362	4.10347
	gene-T5.149	-2.15675	101.827		gene-T5.101	0.260111	4.82635		gene-T5.144	-0.293761	3.90883
	gene-T5.096	-2.09569	167.431		gene-T5.158	0.262772	4.82635		gene-T5.158	0.350157	3.88199
	gene-T5.148	-2.04493	149.332		gene-T5.044	0.24989	4.71444		gene-T5.152	-0.288423	3.84001
	gene-T5.141	-2.04177	144.757		gene-T5.095	-0.211111	4.64848		gene-T5.061	-0.252444	3.59689
	gene-T5.147	-2.01803	135.265		gene-T5.141	-0.208369	4.56061		gene-T5.142	-0.24698	3.58236
	gene-T5.146	-1.98855	101.114		gene-T5.028	0.197369	4.51303		gene-T5.022	0.344749	3.35629
	gene-T5.099	-1.96162	135.184		gene-T5.098	-0.184889	4.23946		gene-T5.095	-0.257425	3.0954
	gene-T5.092	-1.78972	115.638		gene-T5.022	0.259507	4.16255		gene-T5.138	-0.231538	2.87142
	gene-T5.151	-1.72407	118.367		gene-T5.147	-0.213746	4.03842		gene-T5.107	0.304181	2.73577
	gene-T5.150	-1.72108	104.547		gene-T5.039	-0.235611	3.74718		gene-T5.028	0.215815	2.39194
	gene-T5.095	-1.67159	82.1367		gene-T5.048	0.197482	3.62574		gene-T5.148	-0.21748	2.39194
	gene-T5.093	-1.65993	87.3788		gene-T5.092	-0.15966	3.58375		gene-T5.129	0.244719	2.15441
	gene-T5.153	-1.57479	75.7721		gene-T5.041	-0.226376	3.53796		gene-T5.098	-0.220178	2.15385
	gene-T5.154	-1.57166	100.627		gene-T5.117	-0.151946	3.50206		gene-T5.108	-0.191734	1.97089
	gene-T5.152	-1.55378	96.1637		gene-T5.138	-0.173007	3.25427		gene-T5.139	-0.206502	1.97089
	gene-T5.094	-1.53207	74.719		gene-T5.045	0.191827	3.2402		gene-T5.159	0.239701	1.97089
	gene-T5.037	-1.49646	85.8996		gene-T5.061	-0.197004	3.21222		gene-T5.092	-0.197622	1.94018
	gene-T5.133	-1.48854	87.7167		gene-T5.139	-0.17508	3.03986		gene-T5.011	0.351875	1.93876
	gene-T5.038	-1.45611	69.7496		gene-T5.067	0.165157	2.88349		gene-T5.123	-0.240116	1.93876
	gene-T5.134	-1.41408	6.02549		gene-T5.056	-0.171248	2.78742		gene-T5.069	-0.251609	1.74529
	gene-T5.139	-1.32786	70.4342		gene-T5.076	0.183971	2.72578		gene-T5.065	-0.278552	1.70574
	gene-T5.135	-1.23966	47.5986		gene-T5.148	-0.144555	2.5649		gene-T5.073	0.192259	1.68746
	gene-T5.138	-1.19366	58.8013		gene-T5.037	-0.148018	2.49411		gene-T5.037	-0.191132	1.60897
	gene-T5.137	-1.12095	48.163		gene-T5.040	-0.172691	2.39215		gene-T5.110	-0.274522	1.60897
	gene-T5.007	-1.05058	11.5243		gene-T5.047	0.131648	2.35636		gene-T5.045	0.173474	1.53355
	gene-T5.136	-1.0312	16.5817		gene-T5.146	-0.155979	2.28646		gene-T5.075	0.181263	1.53167
	gene-T5.003	-0.895578	1.45286		gene-T5.108	-0.134915	2.27815		gene-T5.105	0.187396	1.48018
	gene-T5.014	-0.813274	0.548547		gene-T5.071	-0.173892	2.17517		gene-T5.023	0.198468	1.46889
	gene-T5.156	-0.692369	17.7258		gene-T5.053	0.149058	2.16987		gene-T5.044	0.235515	1.45894
	gene-T5.008	-0.677372	0.337339		gene-T5.099	-0.137927	2.16987		gene-T5.079	-0.388681	1.45894
	gene-T5s08	-0.671005	9.17198		gene-T5.150	-0.154416	2.13684		gene-T5.131	0.165334	1.45894
	gene-T5.016	-0.667796	0.345303		gene-T5.094	-0.129953	2.05962		gene-T5.141	-0.196738	1.43157
	gene-T5s04	-0.666764	1.3434		gene-T5.018	-0.141833	2.02467		gene-T5.019	0.177404	1.37984
	gene-T5.155	-0.638062	17.9626		gene-T5.035	0.137636	2.01056		gene-T5.150	-0.184	1.37984
	gene-T5.091	-0.61042	15.1494		gene-T5.023	0.155962	1.99253		gene-T5.091	-0.17401	1.37394
	gene-T5.157	-0.605129	12.3197		gene-T5.091	-0.136312	1.99253		gene-T5.021	0.240676	1.37372
	gene-T5.110	-0.553718	7.39147		gene-T5.077	-0.21823	1.9371		gene-T5.062	0.224752	1.25717
	gene-T5.002	-0.530631	0.230325		gene-T5.036	0.244173	1.85176		gene-T5.070	-0.28297	1.25717
	gene-T5.004	-0.501262	3.56443		gene-T5.105	0.147618	1.77966		gene-T5.004	0.320383	1.23363
	gene-T5.006	-0.484439	0.563865		gene-T5.070	-0.262498	1.75355		gene-T5.040	-0.219792	1.23363
	gene-T5.010	-0.475861	0.39401		gene-T5s04	0.174919	1.71524		gene-T5.136	0.245884	1.23363
	gene-T5.108	-0.465948	9.43297		gene-T5.075	0.1169	1.69117		gene-T5.086	0.17269	1.22059
	gene-T5.031	-0.45434	3.36607		gene-T5.140	-0.121557	1.6839		gene-T5.076	0.169647	1.19462
	gene-T5.017	-0.434029	0.171786		gene-T5.143	-0.115265	1.66514		gene-T5.048	0.184382	1.19116
	gene-T5.036	-0.414687	2.88948		gene-T5.065	-0.202812	1.66071		gene-T5.082	0.161616	1.16586
	gene-T5.013	-0.387024	0.417254		gene-T5.159	0.162777	1.66071		gene-T5.053	0.168092	1.13583
	gene-T5s01	-0.37642	0.402427		gene-T5.123	-0.156545	1.65191		gene-T5.140	-0.155928	1.13583
	gene-T5.087	-0.372403	5.36151		gene-T5.151	-0.128379	1.61267		gene-T5.067	0.172008	1.13516
	gene-T5.090	-0.368779	3.68209		gene-T5.010	-0.19119	1.5924		gene-T5.035	0.148236	1.10664
	gene-T5.117	-0.34309	5.68194		gene-T5.069	-0.181914	1.49077		gene-T5.102	0.150944	1.08612
	gene-T5.088	-0.331348	3.35772		gene-T5.097	-0.093324	1.40429		gene-T5.056	-0.151642	1.04603
	gene-T5.100	-0.327775	3.83547		gene-T5.019	0.115086	1.31112		gene-T5.146	-0.164734	1.03179
	gene-T5.118	-0.285077	2.39263		gene-T5.129	0.138641	1.3096		gene-T5.006	0.312856	1.01834
	gene-T5.012	-0.262885	0.226411		gene-T5.135	-0.105703	1.25294		gene-T5.036	0.212614	1.01834
	gene-T5.111	-0.253984	2.94055		gene-T5.038	-0.0993515	1.17022		gene-T5s03	0.200226	0.953565
	gene-T5s05	-0.250169	0.395689		gene-T5.093	-0.0974158	1.17022		gene-T5.010	-0.24346	0.922533
	gene-T5.124	-0.246008	2.26399		gene-T5.043	0.108217	1.13545		gene-T5.085	0.117269	0.922533
	gene-T5.029	-0.241914	1.2956		gene-T5s06	0.149888	1.12579		gene-T5.118	0.136958	0.888072
	gene-T5.123	-0.225968	1.83664		gene-T5.042	0.0979607	1.09024		gene-T5.151	-0.143892	0.88566
	gene-T5.109	-0.215928	2.03574		gene-T5.060	-0.106136	1.09024		gene-T5.149	-0.151954	0.875646
	gene-T5.104	-0.185878	0.504401		gene-T5.161	0.159238	1.09024		gene-T5.155	-0.119815	0.872805
	gene-T5.032	-0.163413	1.13837		gene-T5.096	-0.0849344	1.01308		gene-T5.137	-0.122358	0.859335
	gene-T5.027	-0.156984	0.859141		gene-T5.102	0.0999155	1.00004		gene-T5.094	-0.126183	0.857882
	gene-T5.028	-0.14378	0.86311		gene-T5.156	-0.0873754	0.98148		gene-T5.113	0.131618	0.857882
	gene-T5.119	-0.135903	0.956538		gene-T5.021	0.162271	0.949703		gene-T5.071	-0.130991	0.845128
	gene-T5.121	-0.112081	0.670675		gene-T5.046	0.0870305	0.949703		gene-T5.096	-0.131515	0.845128
	gene-T5.112	-0.0977432	0.537589		gene-T5.073	0.0983055	0.949703		gene-T5.156	-0.125298	0.828098
	gene-T5t15	-0.0968787	0.0312167		gene-T5.072	0.102351	0.936941		gene-T5.066	-0.152711	0.812715
	gene-T5.018	-0.0857663	0.345303		gene-T5.078	-0.169445	0.863024		gene-T5.099	-0.125061	0.805281
	gene-T5.101	-0.0847459	0.421004		gene-T5.064	-0.0827482	0.819517		gene-T5.089	0.109481	0.800424
	gene-T5.035	-0.0833467	0.421004		gene-T5.062	0.118621	0.8067		gene-T5.018	-0.122574	0.748351
	gene-T5.033	-0.0795098	0.421004		gene-T5.149	-0.073382	0.721684		gene-T5.083	-0.122022	0.748351
	gene-T5.034	-0.0661551	0.283848		gene-T5.114	-0.0711919	0.700162		gene-T5.103	0.190502	0.704251
	gene-T5.122	-0.0611222	0.289612		gene-T5.155	-0.0692294	0.700162		gene-T5s01	-0.239559	0.704251
	gene-T5.030	-0.0513161	0.226411		gene-T5.006	0.121494	0.66475		gene-T5s08	0.134148	0.677312
	gene-T5t12	-0.0431246	0.0757636		gene-T5.025	0.0812754	0.65846		gene-T5.060	-0.102699	0.628638
	gene-T5.019	-0.0353603	0.142846		gene-T5.034	0.0931506	0.656969		gene-T5.014	0.18735	0.626885
	gene-T5.025	-0.0339509	0.129682		gene-T5.137	-0.0671897	0.656969		gene-T5.109	-0.110489	0.626885
	gene-T5.026	-0.025579	0.0757636		gene-T5.131	0.0835818	0.606092		gene-T5.125	-0.124192	0.626885
	gene-T5.120	-0.0100568	0.0320116		gene-T5.033	0.0667359	0.601708		gene-T5s06	0.12175	0.545651
	gene-T5.024	-0.00400683	0.0036199		gene-T5.082	0.0804063	0.601708		gene-T5.135	-0.105034	0.53333
	gene-T5.023	0.00119622	0.00192732		gene-T5.012	0.156052	0.552852		gene-T5.093	-0.107939	0.524301
	gene-T5t17	0.00222483	0.000949141		gene-T5.005	0.11767	0.537976		gene-T5.112	0.0999954	0.524301
	gene-T5.107	0.015436	0.0397186		gene-T5.110	-0.0954438	0.537976		gene-T5.047	0.083931	0.516544
	gene-T5.102	0.0242809	0.0916412		gene-T5.063	-0.124781	0.530664		gene-T5.064	-0.102668	0.504068
	gene-T5.020	0.0464519	0.118737		gene-T5.079	-0.159832	0.530664		gene-T5t16	0.184997	0.503065
	gene-T5.131	0.0598572	0.289612		gene-T5.031	0.109999	0.520616		gene-T5.043	0.0854964	0.499732
	gene-T5.015	0.0678371	0.0295979		gene-T5.089	0.0557264	0.520616		gene-T5.090	0.0941012	0.499732
	gene-T5.106	0.0793478	0.337339		gene-T5t16	0.151745	0.514714		gene-T5.143	-0.139573	0.499732
	gene-T5.021	0.0897281	0.285055		gene-T5.119	-0.0690579	0.503231		gene-T5t03	-0.183758	0.499732
	gene-T5.022	0.0923695	0.41698		gene-T5.112	0.0763696	0.494869		gene-T5t20	-0.129476	0.486846
	gene-T5.068	0.113319	0.690399		gene-T5s03	0.0975933	0.492665		gene-T5.161	0.113335	0.444547
	gene-T5s02	0.118699	0.152342		gene-T5.134	-0.144161	0.449062		gene-T5t22	-0.162651	0.441076
	gene-T5.132	0.126133	0.524215		gene-T5.066	-0.0872019	0.448941		gene-T5.058	0.0902046	0.412615
	gene-T5.105	0.130624	0.691707		gene-T5s01	-0.129248	0.444849		gene-T5.015	0.12482	0.402375
	gene-T5.076	0.136892	0.835831		gene-T5.125	-0.064403	0.441597		gene-T5.074	0.123739	0.373749
	gene-T5.158	0.185738	1.20235		gene-T5t14	0.138621	0.439923		gene-T5t08	0.14844	0.357811
	gene-T5.125	0.191594	1.07298		gene-T5.133	0.0511111	0.420222		gene-T5.117	-0.0645715	0.349429
	gene-T5t14	0.192956	0.256256		gene-T5.051	0.0496832	0.357606		gene-T5t25	0.139909	0.343746
	gene-T5.126	0.208568	2.09559		gene-T5.116	0.0601584	0.350359		gene-T5.042	0.0696947	0.339344
	gene-T5s06	0.21373	1.4551		gene-T5.008	0.0589392	0.302522		gene-T5.008	0.105347	0.338554
	gene-T5t18	0.218727	0.246684		gene-T5.124	-0.0516727	0.301026		gene-T5.005	0.143737	0.333462
	gene-T5t20	0.228801	0.132997		gene-T5.003	-0.0992963	0.286201		gene-T5.049	-0.0720645	0.33154
	gene-T5.085	0.233499	2.73424		gene-T5.074	0.0881572	0.275755		gene-T5.132	-0.104184	0.311841
	gene-T5.159	0.238553	1.61972		gene-T5t25	0.100807	0.275755		gene-T5.160	0.141472	0.308959
	gene-T5t16	0.258392	0.683975		gene-T5.011	0.102032	0.265045		gene-T5.027	-0.0779738	0.301163
	gene-T5.116	0.266508	2.32906		gene-T5.126	0.0460621	0.265045		gene-T5.084	0.0651516	0.300775
	gene-T5.066	0.271824	2.10696		gene-T5.013	0.0929105	0.259688		gene-T5.046	0.0686709	0.275693
	gene-T5t24	0.276551	0.152342		gene-T5.085	0.0350273	0.259688		gene-T5.029	-0.0911	0.244213
	gene-T5.089	0.285818	3.20334		gene-T5.115	0.0530678	0.259688		gene-T5.013	0.126073	0.231664
	gene-T5.065	0.288248	1.99792		gene-T5s05	-0.103228	0.259688		gene-T5.038	-0.0653682	0.231664
	gene-T5.043	0.291038	3.45537		gene-T5.086	0.0385407	0.253861		gene-T5.026	-0.0652009	0.222979
	gene-T5s03	0.303232	1.66022		gene-T5.059	-0.0758006	0.230763		gene-T5.157	-0.0618688	0.209977
	gene-T5t10	0.303614	0.52794		gene-T5t19	0.0671574	0.216947		gene-T5.024	-0.113468	0.206081
	gene-T5t25	0.31573	1.25824		gene-T5.049	-0.0385279	0.197124		gene-T5.033	0.0489323	0.195862
	gene-T5t23	0.327111	0.250404		gene-T5.090	0.0324715	0.197124		gene-T5.068	0.053082	0.195862
	gene-T5.005	0.328349	0.680015		gene-T5.111	0.0320551	0.197124		gene-T5.133	0.0563654	0.195862
	gene-T5.080	0.335065	5.48149		gene-T5.136	0.0603457	0.197124		gene-T5t21	-0.104919	0.195862
	gene-T5.063	0.335184	1.78919		gene-T5t12	-0.0809597	0.197124		gene-T5.124	-0.0513144	0.191951
	gene-T5s07	0.336566	0.421004		gene-T5.118	0.0453812	0.192912		gene-T5t02	0.104376	0.191951
	gene-T5.069	0.337087	2.66249		gene-T5.121	-0.0390503	0.192912		gene-T5t04	0.109106	0.18213
	gene-T5.009	0.373697	0.193075		gene-T5.017	0.0298438	0.19187		gene-T5.080	0.0435184	0.178972
	gene-T5.067	0.379414	3.93986		gene-T5t18	-0.073568	0.188319		gene-T5.017	0.048284	0.177912
	gene-T5.130	0.391053	5.66756		gene-T5.026	-0.0341767	0.181246		gene-T5.121	-0.0463375	0.177912
	gene-T5.042	0.396039	5.79588		gene-T5.014	0.0468481	0.178096		gene-T5.002	0.035797	0.164638
	gene-T5.115	0.413091	5		gene-T5.109	-0.035899	0.178096		gene-T5.016	-0.0488676	0.119408
	gene-T5.161	0.422049	4.50724		gene-T5.132	-0.043753	0.176421		gene-T5.054	-0.0422799	0.119408
	gene-T5.103	0.428883	2.05729		gene-T5.088	-0.0429722	0.169462		gene-T5.063	-0.0631102	0.119408
	gene-T5.160	0.435508	0.425286		gene-T5t08	0.0727823	0.169462		gene-T5.003	-0.0821562	0.119317
	gene-T5t05	0.442646	2.64601		gene-T5.054	0.0330577	0.168837		gene-T5.087	0.0344747	0.119317
	gene-T5.064	0.485198	8.70553		gene-T5t07	-0.0701964	0.168837		gene-T5.126	0.0341041	0.119317
	gene-T5t09	0.488648	0.645108		gene-T5.050	-0.0270433	0.16837		gene-T5t05	0.0604647	0.109413
	gene-T5.086	0.489241	5.88273		gene-T5.160	0.0572667	0.164446		gene-T5t18	-0.0778825	0.109413
	gene-T5t11	0.493399	0.305998		gene-T5.157	-0.0267598	0.157026		gene-T5.106	0.0408713	0.108237
	gene-T5.047	0.510397	12.6055		gene-T5.106	0.0333195	0.148597		gene-T5.055	0.0382618	0.107466
	gene-T5.044	0.523331	9.37779		gene-T5.057	0.03573	0.138273		gene-T5.020	0.0506123	0.0989918
	gene-T5.011	0.525478	3.49665		gene-T5.103	0.0545696	0.138273		gene-T5.034	0.0352432	0.0989918
	gene-T5.072	0.538469	7.67985		gene-T5.055	-0.0219045	0.134466		gene-T5s07	0.0685741	0.0878642
	gene-T5t08	0.561557	2.90202		gene-T5.052	0.0236743	0.109955		gene-T5.130	0.0306047	0.0790708
	gene-T5.074	0.568262	5.07779		gene-T5.130	0.0261368	0.0943017		gene-T5t14	0.0607396	0.0681292
	gene-T5.162	0.57455	7.50031		gene-T5t17	0.0109287	0.0943017		gene-T5.050	-0.0251389	0.048836
	gene-T5.061	0.581757	11.3645		gene-T5.068	-0.0219273	0.0911806		gene-T5.115	0.0260826	0.048836
	gene-T5.052	0.59282	13.2125		gene-T5.083	-0.0217484	0.086079		gene-T5s02	-0.0509073	0.048836
	gene-T5.114	0.593059	11.4976		gene-T5.027	-0.0229066	0.0811054		gene-T5t23	-0.0431953	0.048836
	gene-T5t03	0.59482	0.853208		gene-T5.128	0.0200307	0.0811054		gene-T5t11	-0.0313095	0.0455047
	gene-T5t01	0.597609	0.629685		gene-T5.024	0.0408859	0.0764681		gene-T5.127	0.0227592	0.0432856
	gene-T5.070	0.598726	3.32303		gene-T5.113	0.0169531	0.0752477		gene-T5.009	-0.0169235	0.0246179
	gene-T5.053	0.605015	13.6696		gene-T5t22	-0.0399125	0.0752477		gene-T5.012	0.0304099	0.0246179
	gene-T5t19	0.617489	0.563865		gene-T5t20	-0.0221809	0.0689576		gene-T5.031	-0.0323796	0.0246179
	gene-T5.062	0.623442	11.0026		gene-T5.104	0.0354772	0.0685057		gene-T5.051	0.0127127	0.0246179
	gene-T5.051	0.624739	15.4949		gene-T5.120	-0.0195181	0.065692		gene-T5.081	0.0110351	0.0246179
	gene-T5.060	0.630547	12.5986		gene-T5.002	0.0111874	0.0627403		gene-T5.097	-0.0152073	0.0246179
	gene-T5.049	0.632543	13.5031		gene-T5t02	0.0322178	0.0523728		gene-T5.104	-0.030876	0.0246179
	gene-T5.071	0.638145	10.757		gene-T5t03	-0.0266444	0.0523728		gene-T5.111	-0.0124403	0.0246179
	gene-T5.113	0.640686	12.2118		gene-T5t09	0.0280238	0.0523728		gene-T5.119	-0.0162892	0.0246179
	gene-T5.057	0.643948	0.432179		gene-T5t05	0.0248102	0.0512202		gene-T5.134	0.0242915	0.0246179
	gene-T5.081	0.645735	17.0301		gene-T5.009	-0.0140035	0.0493943		gene-T5s05	-0.0323945	0.0246179
	gene-T5.045	0.658453	16.4295		gene-T5t15	-0.0077796	0.0438406		gene-T5t12	-0.0323047	0.0246179
	gene-T5.084	0.658711	15.8729		gene-T5t01	-0.0167221	0.0308344		gene-T5t15	-0.0107252	0.0246179
	gene-T5.050	0.679019	13.5143		gene-T5.007	0.0148186	0.021665		gene-T5t19	-0.0220373	0.0246179
	gene-T5.082	0.683677	14.9957		gene-T5.016	-0.00756334	0.021665		gene-T5.007	0.0133055	0.0230508
	gene-T5.056	0.69026	12.2549		gene-T5.058	0.00628171	0.021665		gene-T5.052	0.0106446	0.0230508
	gene-T5t02	0.699081	3.33851		gene-T5.080	0.00509724	0.021665		gene-T5.059	-0.0207174	0.0230508
	gene-T5.073	0.69916	17.6696		gene-T5.084	0.00619025	0.021665		gene-T5.072	0.0153626	0.0230508
	gene-T5.129	0.701508	14.8268		gene-T5.087	0.00576752	0.021665		gene-T5.025	-0.00872903	0.0110538
	gene-T5.075	0.716144	18.757		gene-T5s07	0.0151436	0.021665		gene-T5t01	-0.0145519	0.0110538
	gene-T5t21	0.719773	1.15671		gene-T5t10	0.0129725	0.021665		gene-T5.057	-0.00678982	0.00986775
	gene-T5.048	0.728906	18.3188		gene-T5t21	-0.010584	0.021665		gene-T5.088	-0.00282326	0.00986775
	gene-T5.055	0.735503	23.5391		gene-T5t23	-0.0124831	0.021665		gene-T5.114	0.0052611	0.00986775
	gene-T5t04	0.735768	2.53315		gene-T5t24	-0.0105932	0.021665		gene-T5.116	0.00676005	0.00986775
	gene-T5.046	0.758068	14.7305		gene-T5s02	0.0119241	0.0209396		gene-T5.120	-0.00229219	0.00986775
	gene-T5.058	0.765009	23.5751		gene-T5.029	0.0067271	0.0178536		gene-T5.122	0.00539651	0.00986775
	gene-T5.054	0.817039	24.3526		gene-T5t11	0.00499189	0.0165513		gene-T5.128	0.00451101	0.00986775
	gene-T5.059	0.868515	2.29233		gene-T5.015	-0.00432566	0.0153514		gene-T5s04	-0.00416502	0.00986775
	gene-T5t22	0.936946	9.00087		gene-T5.020	0.00104545	0.00135872		gene-T5t07	0.00965965	0.00986775
	gene-T5.127	0.969814	22.7447		gene-T5.081	0.000999429	0.00135872		gene-T5t09	-0.00428451	0.00986775
	gene-T5t07	0.993226	2.46934		gene-T5.122	0.000196501	0.00135872		gene-T5t10	0.00532426	0.00986775
	gene-T5.128	1.16968	43.1643		gene-T5.127	0.000887131	0.00135872		gene-T5t17	0.00289219	0.00986775
	gene-T5.083	1.26726	41.2211		gene-T5t04	-0.000665141	0.00135872		gene-T5t24	-0.00372105	0.00986775
	gene-T5t13	NA	NA		gene-T5t13	NA	NA		gene-T5t13	NA	NA
