# Supplementary material for: Semirandom DNA adducts regulate a filamentous defense-associated reverse transcriptase
Source: Nat Struct Mol Biol. 2026 Jun 10;33(6):953–61. doi: 10.1038/s41594-026-01813-8 (PMC13275509; doi:10.1038/s41594-026-01813-8)
Supplement: Supplementary file 17 — Numerical source data for Extended Data Fig. 9b,e. [file 41594_2026_1813_MOESM17_ESM.xlsx]

## Sheet: ED Fig. 9b
	Total unmapped reads (%)
	DRT1 WT no phage	DRT1 WT T4 infected	DRT1 RTKO no phage	DRT1 RTKO T4 infected	purified DRT1 WT	purified DRT1 WT dNTP-reacted
rep 1	35.898	28.6758	41.6827	37.0115	90.9362	98.3367
rep 2	72.1531	34.5006	74.3374	36.2239	90.1376	98.9288
rep 3	55.3189	50.5811	44.1971	51.1137	90.4971	99.2162

## Sheet: ED Fig. 9e
Protein ID	log2fc	-log10P
A0A385XJ53	0.611	0.14691
A0A385XJE6	-1.08	0.514279
AAD42414.1 gp1 dNMP kinase [Escherichia phage T4]	0.458	0.0570004
AAD42415.1 gp10 baseplate wedge subunit and tail pin [Escherichia phage T4]	-0.587	0.0535477
AAD42416.1 gp11 baseplate wedge subunit and tail pin [Escherichia phage T4]	-1.7	0.113509
AAD42417.1 gp12 Short tail fibers [Escherichia phage T4]	0.169	0.0443122
AAD42418.1 gp13 neck protein [Escherichia phage T4]	-0.702	0.0695604
AAD42419.1 gp14 neck protein [Escherichia phage T4]	0.412	0.0560111
AAD42420.1 gp15 tail sheath stabilizer and completion protein [Escherichia phage T4]	0.094	0.0414361
AAD42421.1 gp16 terminase DNA packaging enzyme, small subunit [Escherichia phage T4]	-0.668	0.0788339
AAD42422.1 gp17 terminase DNA packaging enzyme, large subunit [Escherichia phage T4]	-1.15	0.148742
AAD42423.1 gp18 tail sheath protein [Escherichia phage T4]	0.0803	0.0419141
AAD42424.1 gp19 tail tube protein [Escherichia phage T4]	-0.175	0.0472076
AAD42425.1 gp20 portal vertex protein of head [Escherichia phage T4]	-0.0345	0.0390538
AAD42427.1 gp22 prohead core scaffold protein [Escherichia phage T4]	-0.159	0.0419141
AAD42428.1 gp23 major head protein [Escherichia phage T4]	-0.248	0.0462403
AAD42429.1 gp24 head vertex protein [Escherichia phage T4]	0.648	0.0545314
AAD42430.1 RnlB RNA ligase 2 [Escherichia phage T4]	0.351	0.051587
AAD42431.1 gp24.2 conserved hypothetical protein [Escherichia phage T4]	-2.01	1.61083
AAD42432.1 gp24.3 conserved hypothetical protein [Escherichia phage T4]	-1.55	0.737549
AAD42433.1 gp25 baseplate wedge subunit [Escherichia phage T4]	-0.846	0.0741724
AAD42434.1 gp26 baseplate hub subunit [Escherichia phage T4]	0.000979	0.0385789
AAD42435.2 gp27 baseplate hub subunit [Escherichia phage T4]	-0.412	0.048177
AAD42436.2 gp28 baseplate hub distal subunit [Escherichia phage T4]	0.067	0.0404816
AAD42437.1 gp29 baseplate hub subunit, tail length determinator [Escherichia phage T4]	-1.06	0.0893756
AAD42438.1 gp2 DNA end protector protein [Escherichia phage T4]	-0.165	0.0447935
AAD42439.1 gp3 tail completion and sheath stabilizer protein [Escherichia phage T4]	0.193	0.0447935
AAD42440.1 gp30 DNA ligase [Escherichia phage T4]	-0.135	0.0433514
AAD42441.1 gp30.1 conserved hypothetical protein [Escherichia phage T4]	0.323	0.0540393
AAD42442.1 gp30.2 conserved hypothetical protein [Escherichia phage T4]	-0.804	0.215383
AAD42443.1 gp30.3 conserved hypothetical protein [Escherichia phage T4]	1.89	2.13727
AAD42444.1 gp30.3' hypothetical protein [Escherichia phage T4]	0.367	0.0705811
AAD42445.1 gp30.4 conserved hypothetical protein [Escherichia phage T4]	-0.805	0.201349
AAD42446.1 gp30.5 hypothetical protein [Escherichia phage T4]	0.902	0.135489
AAD42447.1 gp30.6 conserved hypothetical protein [Escherichia phage T4]	0.304	0.0555173
AAD42448.1 gp30.7 conserved hypothetical protein [Escherichia phage T4]	0.137	0.0447935
AAD42449.1 gp30.8 conserved hypothetical protein [Escherichia phage T4]	-0.145	0.0510982
AAD42450.1 gp30.9 conserved hypothetical protein [Escherichia phage T4]	-2.04	1.11862
AAD42451.1 gp31 head assembly cochaperone with GroEL [Escherichia phage T4]	0.355	0.0486625
AAD42452.1 gp31.1 conserved hypothetical protein [Escherichia phage T4]	1.18	0.153045
AAD42453.1 gp31.2 hypothetical protein [Escherichia phage T4]	0.54	0.0644927
AAD42454.1 gp32 single-stranded DNA binding protein [Escherichia phage T4]	0.284	0.0462403
AAD42455.1 SegG homing endonuclease [Escherichia phage T4]	0.434	0.0675262
AAD42456.1 gp33 late promoter transcription accessory protein [Escherichia phage T4]	-0.246	0.047692
AAD42457.1 gp34 long tail fiber, proximal subunit [Escherichia phage T4]	-0.509	0.0716042
AAD42458.1 gp35 hinge connector of long tail fiber, proximal connector [Escherichia phage T4]	-0.172	0.0447935
AAD42459.1 gp36 hinge connector of long tail fiber, distal connector [Escherichia phage T4]	-0.0582	0.0404816
AAD42460.1 gp37 long tail fiber, distal subunit [Escherichia phage T4]	-0.282	0.0550241
AAD42461.1 gp38 distal long tail fiber assembly catalyst [Escherichia phage T4]	0.181	0.0433514
AAD42462.1 gp39 topoisomerase II, large subunit, N-terminal region [Escherichia phage T4]	-0.459	0.0675262
AAD42463.1 gp39.1 hypothetical protein [Escherichia phage T4]	-0.21	0.0447935
AAD42465.1 gp40 head vertex assembly chaperone [Escherichia phage T4]	0.267	0.05061
AAD42466.1 gp41 DNA primase-helicase subunit [Escherichia phage T4]	-0.788	0.0856568
AAD42467.1 gp42 dCMP hydroxymethylase [Escherichia phage T4]	0.182	0.0443122
AAD42468.1 gp43 DNA polymerase [Escherichia phage T4]	0.327	0.0574959
AAD42469.1 gp44 clamp loader subunit, DNA polymerase accessory protein [Escherichia phage T4]	-0.0862	0.0419141
AAD42470.1 gp45 sliding clamp, DNA polymerase accessory protein [Escherichia phage T4]	0.15	0.0433514
AAD42472.1 gp46 recombination endonuclease subunit [Escherichia phage T4]	-0.13	0.0428718
AAD42473.1 gp46.1 hypothetical protein [Escherichia phage T4]	0.398	0.0589858
AAD42474.1 gp46.2 hypothetical protein [Escherichia phage T4]	0.0541	0.0414361
AAD42475.1 gp47 recombination endonuclease subunit [Escherichia phage T4]	0.0197	0.0390538
AAD42476.1 gp48 baseplate tail tube cap [Escherichia phage T4]	-1.27	0.111821
AAD42477.1 gp49 EndoVII packaging and recombination endonuclease VII [Escherichia phage T4]	-1.06	0.638272
AAD42479.1 gp49.2 hypothetical protein [Escherichia phage T4]	-0.688	0.076756
AAD42480.1 gp49.3 hypothetical protein [Escherichia phage T4]	0.547	0.0814455
AAD42481.1 gp4 head completion protein [Escherichia phage T4]	-1.89	0.655608
AAD42482.1 gp5 baseplate hub subunit and tail lysozyme [Escherichia phage T4]	-0.472	0.051587
AAD42483.1 gp5.1 conserved hypothetical protein [Escherichia phage T4]	-0.6	0.0883098
AAD42484.1 gp5.3 conserved hypothetical protein [Escherichia phage T4]	0.363	0.0565055
AAD42485.1 gp5.4 conserved hypothetical protein [Escherichia phage T4]	-1.17	0.703335
AAD42486.1 gp51 baseplate hub assembly catalyst [Escherichia phage T4]	0.112	0.0409586
AAD42487.1 gp52 topoisomerase II, medium subunit [Escherichia phage T4]	-0.11	0.0423927
AAD42489.1 gp53 baseplate wedge subunit [Escherichia phage T4]	-0.531	0.0565055
AAD42490.1 gp54 baseplate tail tube initiator [Escherichia phage T4]	-1.96	0.229148
AAD42491.1 gp55 Sigma factor for T4 late transcription [Escherichia phage T4]	-0.57	0.0840728
AAD42493.1 gp55.2 hypothetical protein [Escherichia phage T4]	-0.443	0.0736576
AAD42496.1 gp55.5 conserved protein of unknown function [Escherichia phage T4]	-1.37	0.233587
AAD42497.1 gp55.6 conserved hypothetical protein [Escherichia phage T4]	0.64	0.090444
AAD42498.1 gp55.8 conserved hypothetical predicted membrane protein [Escherichia phage T4]	-2.28	0.482804
AAD42499.1 gp56 dCTPase [Escherichia phage T4]	-0.602	0.0741724
AAD42500.1 gp57A chaperone for tail fiber formation [Escherichia phage T4]	0.747	0.079355
AAD42501.1 gp57B conserved hypothetical protein [Escherichia phage T4]	0.365	0.0510982
AAD42502.1 gp61 DNA primase subunit [Escherichia phage T4]	-1.02	0.116339
AAD42503.1 gp59 loader of gp41 DNA helicase [Escherichia phage T4]	1.04	0.0990869
AAD42505.1 gp6 baseplate wedge subunit [Escherichia phage T4]	-0.606	0.0545314
AAD42506.1 gp60 topoisomerase II, large subunit, C-terminal region [Escherichia phage T4]	0.197	0.0443122
AAD42507.1 gp60.1 hypothetical protein [Escherichia phage T4]	-0.925	0.126098
AAD42509.1 gp61.2 hypothetical protein [Escherichia phage T4]	0.0636	0.0409586
AAD42510.1 sp spackle periplasmic protein [Escherichia phage T4]	-0.739	0.325139
AAD42511.1 gp61.4 hypothetical protein [Escherichia phage T4]	-0.491	0.131944
AAD42512.1 Dmd discriminator of mRNA degradation [Escherichia phage T4]	-0.573	0.0925886
AAD42513.1 gp62 clamp loader subunit, DNA polymerase accessory protein [Escherichia phage T4]	0.4	0.0604807
AAD42514.1 RnlA RNA ligase 1 and tail fiber attachment catalyst [Escherichia phage T4]	-0.413	0.0550241
AAD42515.1 gp67 prohead core protein, precursor to internal peptides [Escherichia phage T4]	-0.881	0.079355
AAD42516.1 gp68 prohead core protein [Escherichia phage T4]	-1.95	0.5157
AAD42517.1 SegF homing endonuclease [Escherichia phage T4]	1.12	0.0996329
AAD42518.1 gp7 baseplate wedge initiator [Escherichia phage T4]	-0.295	0.0452752
AAD42519.1 gp8 baseplate wedge subunit [Escherichia phage T4]	-0.646	0.0604807
AAD42520.1 gp9 baseplate wedge tail fiber connector [Escherichia phage T4]	-0.0113	0.0390538
AAD42521.3 I-TevI homing endonuclease [Escherichia phage T4]	-0.572	0.0609802
AAD42522.2 I-TevII homing endonuclease [Escherichia phage T4]	-0.665	0.075204
AAD42525.1 UvsY.-2 conserved hypothetical protein [Escherichia phage T4]	0.227	0.047692
AAD42527.1 a-gt alpha glucosyl transferase [Escherichia phage T4]	0.0476	0.0395292
AAD42528.1 a-gt.2 hypothetical protein [Escherichia phage T4]	-0.481	0.0705811
AAD42529.1 a-gt.3 hypothetical protein [Escherichia phage T4]	-1.44	0.20204
AAD42530.1 a-gt.4 conserved hypothetical protein [Escherichia phage T4]	-1.75	0.89279
AAD42531.1 a-gt.5 hypothetical protein [Escherichia phage T4]	-0.272	0.0520764
AAD42532.1 Alc inhibitor of host transcription [Escherichia phage T4]	-0.195	0.0452752
AAD42533.1 Alt RNA polymerase ADP-ribosylase [Escherichia phage T4]	-0.584	0.0609802
AAD42535.1 Alt.-2 hypothetical protein [Escherichia phage T4]	-0.373	0.0589858
AAD42536.1 Alt.-3 conserved hypothetical protein [Escherichia phage T4]	-0.0331	0.0395292
AAD42537.1 Alt.1 conserved hypothetical protein [Escherichia phage T4]	-0.0224	0.0395292
AAD42538.1 Arn inhibitor of MrcBC restriction endonuclease (anti-restriction nuclease) [Escherichia phage T4]	-0.386	0.0819697
AAD42539.1 AsiA anti-sigma 70 protein [Escherichia phage T4]	-0.2	0.0467237
AAD42541.1 Arn.1 conserved hypothetical protein [Escherichia phage T4]	-0.00378	0.0385789
AAD42542.1 Arn.2 conserved hypothetical protein [Escherichia phage T4]	-0.97	0.14691
AAD42543.1 Arn.3 conserved hypothetical protein [Escherichia phage T4]	0.343	0.0726296
AAD42544.3 Arn.4 conserved hypothetical protein [Escherichia phage T4]	0.269	0.076756
AAD42545.1 b-gt beta glucosyl transferase [Escherichia phage T4]	0.124	0.0438316
AAD42546.1 Cd dCMP deaminase [Escherichia phage T4]	0.282	0.05061
AAD42547.1 Cd.1 hypothetical protein [Escherichia phage T4]	0.396	0.0540393
AAD42548.1 Cd.2 conserved hypothetical protein [Escherichia phage T4]	0.478	0.0665127
AAD42549.1 Cd.3 conserved hypothetical protein [Escherichia phage T4]	0.0272	0.0395292
AAD42551.1 Cd.5 hypothetical protein [Escherichia phage T4]	0.789	0.0798767
AAD42552.1 goF mRNA metabolism modulator [Escherichia phage T4]	0.0945	0.0419141
AAD42553.1 Dam DNA adenine methyltransferase [Escherichia phage T4]	-0.194	0.0452752
AAD42554.1 RNaseH ribonuclease [Escherichia phage T4]	0.271	0.0665127
AAD42555.1 Dda DNA helicase [Escherichia phage T4]	-0.0932	0.0409586
AAD42556.1 Dda.1 hypothetical protein [Escherichia phage T4]	-0.152	0.0428718
AAD42557.1 Srd anti-sigma factor, putative [Escherichia phage T4]	0.27	0.0594835
AAD42558.1 DenA endonuclease II [Escherichia phage T4]	-0.48	0.0604807
AAD42559.1 DenB DNA endonuclease IV [Escherichia phage T4]	1.37	0.119758
AAD42562.1 DenB.1 hypothetical protein [Escherichia phage T4]	1.32	0.89279
AAD42563.1 DenV endonuclease V, N-glycosylase UV repair enzyme [Escherichia phage T4]	0.341	0.057992
AAD42564.1 DexA exonuclease A [Escherichia phage T4]	-0.2	0.047692
AAD42565.1 DexA.1 hypothetical protein [Escherichia phage T4]	0.0633	0.0409586
AAD42566.1 DexA.2 hypothetical protein [Escherichia phage T4]	-0.683	0.080399
AAD42567.1 DsbA dsDNA binding protein, late transcription [Escherichia phage T4]	0.375	0.0525663
AAD42568.1 e Lysozyme murein hydrolase [Escherichia phage T4]	1.17	0.153045
AAD42569.1 NudE nudix hydrolase [Escherichia phage T4]	0.401	0.0599818
AAD42570.1 e.2 conserved hypothetical, predicted membrane protein [Escherichia phage T4]	-0.0112	0.0390538
AAD42571.1 e.3 conserved hypothetical, predicted membrane protein [Escherichia phage T4]	0.0861	0.0438316
AAD42572.1 e.4 conserved hypothetical, predicted membrane protein [Escherichia phage T4]	-1.4	0.419075
AAD42573.1 e.5 conserved hypothetical protein [Escherichia phage T4]	-0.187	0.0491485
AAD42574.1 e.6 conserved hypothetical protein [Escherichia phage T4]	0.154	0.0419141
AAD42575.1 e.7 hypothetical protein [Escherichia phage T4]	-3.89	8.77989
AAD42576.1 e.8 conserved hypothetical protein [Escherichia phage T4]	-0.439	0.0851282
AAD42577.1 Frd dihydrofolate reductase [Escherichia phage T4]	-0.135	0.0438316
AAD42578.1 Frd.1 conserved hypothetical protein [Escherichia phage T4]	-0.347	0.0700704
AAD42579.1 Frd.2 conserved hypothetical protein [Escherichia phage T4]	0.0951	0.0433514
AAD42580.1 Frd.3 hypothetical protein [Escherichia phage T4]	-1.25	0.935542
AAD42581.1 Hoc head outer capsid protein [Escherichia phage T4]	0.0706	0.0404816
AAD42582.1 Imm immunity to superinfection membrane protein [Escherichia phage T4]	0.527	0.0624821
AAD42583.1 Imm.1 hypothetical predicted membrane protein [Escherichia phage T4]	-0.0978	0.0419141
AAD42584.1 Inh inhibitor of prohead protease gp21 [Escherichia phage T4]	2.05	0.596879
AAD42585.1 IpI internal head protein [Escherichia phage T4]	0.196	0.0438316
AAD42586.1 IpII internal head protein [Escherichia phage T4]	0.664	0.0680339
AAD42587.1 IpIII internal head protein [Escherichia phage T4]	0.149	0.0433514
AAD42588.1 cef modifier of suppressor tRNAs [Escherichia phage T4]	0.132	0.0443122
AAD42590.1 MobB homing endonuclease [Escherichia phage T4]	0.282	0.048177
AAD42591.1 MobC homing endonuclease [Escherichia phage T4]	0.195	0.0457575
AAD42592.1 MobD homing endonuclease [Escherichia phage T4]	0.0549	0.0414361
AAD42593.1 MobD.1 conserved hypothetical protein [Escherichia phage T4]	-0.285	0.0535477
AAD42598.1 MobD.6 hypothetical protein [Escherichia phage T4]	0.917	0.161151
AAD42600.1 MobE homing endonuclease [Escherichia phage T4]	-0.36	0.0535477
AAD42601.1 ModA RNA polymerase ADP-ribosylase [Escherichia phage T4]	-0.42	0.106238
AAD42602.1 ModB ADP-ribosylase [Escherichia phage T4]	-0.304	0.0629839
AAD42604.1 ModA.3 hypothetical protein [Escherichia phage T4]	-1.93	0.447332
AAD42607.1 MotA activator of middle period transcription [Escherichia phage T4]	0.129	0.0423927
AAD42609.1 MotB modifier of transcription [Escherichia phage T4]	0.361	0.0614803
AAD42610.1 MotB.1 hypothetical protein [Escherichia phage T4]	0.00467	0.0385789
AAD42611.1 MotB.2 hypothetical protein [Escherichia phage T4]	0.609	0.142668
AAD42612.1 Mrh transcription modulator under heat shock [Escherichia phage T4]	-0.191	0.05061
AAD42614.1 Mrh.2 hypothetical protein [Escherichia phage T4]	-0.469	0.076238
AAD42615.1 Ndd nucleoid disruption protein [Escherichia phage T4]	0.616	0.0731433
AAD42616.1 Ndd.1 conserved hypothetical protein [Escherichia phage T4]	-0.425	0.0710923
AAD42618.1 Ndd.2a hypothetical predicted periplasmic protein [Escherichia phage T4]	0.389	0.0619809
AAD42621.1 NrdA aerobic NDP reductase, large subunit [Escherichia phage T4]	-0.145	0.0419141
AAD42622.1 NrdA.1 conserved hypothetical protein [Escherichia phage T4]	-0.0897	0.0452752
AAD42623.1 NrdA.2 conserved hypothetical protein [Escherichia phage T4]	1.17	0.118045
AAD42624.1 NrdB aerobic NDP reductase, small subunit [Escherichia phage T4]	0.196	0.0433514
AAD42626.1 NrdC thioredoxin [Escherichia phage T4]	-1.3	0.446117
AAD42628.1 NrdC.10 conserved hypothetical protein [Escherichia phage T4]	-0.17	0.0540393
AAD42629.1 NrdC.11 conserved hypothetical protein [Escherichia phage T4]	-0.0949	0.0423927
AAD42630.1 NrdC.2 conserved hypothetical protein [Escherichia phage T4]	-0.147	0.0491485
AAD42631.1 NrdC.3 conserved hypothetical protein [Escherichia phage T4]	0.15	0.0452752
AAD42632.1 NrdC.4 conserved hypothetical protein [Escherichia phage T4]	-0.0638	0.0414361
AAD42633.1 NrdD anaerobic NTP reductase, large subunit [Escherichia phage T4]	-0.174	0.0457575
AAD42634.1 NrdG anaerobic NTP reductase, small subunit [Escherichia phage T4]	0.546	0.0979971
AAD42636.1 NrdC.5 conserved hypothetical protein [Escherichia phage T4]	0.118	0.0423927
AAD42637.1 NrdC.6 conserved hypothetical protein [Escherichia phage T4]	0.308	0.0675262
AAD42638.1 NrdC.7 conserved hypothetical, predicted membrane protein [Escherichia phage T4]	0.411	0.0670192
AAD42639.1 NrdC.8 conserved hypothetical protein [Escherichia phage T4]	-0.0416	0.0400052
AAD42640.1 NrdC.9 conserved hypothetical protein [Escherichia phage T4]	0.271	0.0584886
AAD42641.1 Pin protease inhibitor [Escherichia phage T4]	-0.814	0.093665
AAD42642.1 PseT polynucleotide 5'-kinase and 3'-phosphatase [Escherichia phage T4]	0.191	0.0457575
AAD42644.2 PseT.2 conserved hypothetical protein [Escherichia phage T4]	0.107	0.0438316
AAD42645.1 PseT.3 conserved hypothetical predicted membrane protein [Escherichia phage T4]	-0.264	0.047692
AAD42646.1 rI lysis inhibition regulator, membrane protein [Escherichia phage T4]	0.448	0.0614803
AAD42647.1 rIIA protector from prophage-induced early lysis [Escherichia phage T4]	0.0516	0.0400052
AAD42648.1 rIIA.1 hypothetical protein [Escherichia phage T4]	-0.27	0.0560111
AAD42649.1 rIIB protector from prophage-induced early lysis [Escherichia phage T4]	0.479	0.0550241
AAD42650.1 rIII lysis inhibition accessory protein, rapid lysis phenotype [Escherichia phage T4]	-0.0441	0.0395292
AAD42651.1 RegA translational repressor protein [Escherichia phage T4]	0.407	0.0545314
AAD42652.1 RegB site-specific RNA endonuclease [Escherichia phage T4]	-0.169	0.0447935
AAD42653.1 RpbA RNA polymerase binding protein, function unknown [Escherichia phage T4]	0.0452	0.0395292
AAD42654.1 SegA homing endonuclease [Escherichia phage T4]	0.192	0.0501223
AAD42655.2 SegB homing endonuclease [Escherichia phage T4]	-0.512	0.0639892
AAD42656.1 SegC homing endonuclease [Escherichia phage T4]	0.0136	0.0390538
AAD42657.2 SegD homing endonuclease [Escherichia phage T4]	0.204	0.0510982
AAD42658.1 SegE homing endonuclease [Escherichia phage T4]	0.327	0.051587
AAD42659.1 Soc small outer capsid protein [Escherichia phage T4]	-1.02	0.101275
AAD42661.1 t holin lysis mediator [Escherichia phage T4]	-1.88	0.524329
AAD42662.1 dTMP (thymidylate) synthase [Escherichia phage T4]	0.235	0.0452752
AAD42663.1 Tk thymidine kinase [Escherichia phage T4]	0.329	0.0560111
AAD42665.1 Tk.2 conserved hypothetical protein [Escherichia phage T4]	-0.525	0.10018
AAD42666.1 Tk.2 conserved hypothetical protein [Escherichia phage T4]	0.071	0.0414361
AAD42667.1 Tk.4 conserved hypothetical protein [Escherichia phage T4]	0.833	0.216096
AAD42668.1 UvsW RNA-DNA and DNA-DNA helicase, ATPase [Escherichia phage T4]	0.37	0.0447935
AAD42669.2 UvsX RecA-like recombination protein [Escherichia phage T4]	-0.0177	0.0390538
AAD42670.2 UvsY recombination, repair and ssDNA binding protein [Escherichia phage T4]	0.374	0.0655016
AAD42671.1 Vs valyl-tRNA synthetase modifier [Escherichia phage T4]	-0.242	0.0540393
AAD42672.1 Vs.1 conserved hypothetical protein [Escherichia phage T4]	1.17	0.39794
AAD42673.1 Vs.3 conserved hypothetical protein [Escherichia phage T4]	0.0938	0.0414361
AAD42674.1 Vs.4 conserved hypothetical protein [Escherichia phage T4]	0.252	0.0520764
AAD42676.1 Vs.6 conserved hypothetical protein [Escherichia phage T4]	0.122	0.0419141
AAD42677.1 Vs.7 conserved hypothetical protein [Escherichia phage T4]	-0.184	0.0496352
AAD42678.1 Vs.8 conserved hypothetical protein [Escherichia phage T4]	0.219	0.0584886
AAD42679.1 Wac fibritin neck whiskers [Escherichia phage T4]	-1.07	0.0909791
AAD42680.1 Trna.2 conserved hypothetical protein [Escherichia phage T4]	2.68	1.66756
AAD42681.1 Trna.3 conserved hypothetical protein [Escherichia phage T4]	0.409	0.0609802
AAO83001.1 gp21' prohead core protease alternate start product [Escherichia phage T4]	-1.4	0.173925
